# Supplementary material for: The Drosophila ecdysone receptor promotes or suppresses proliferation according to ligand level
Source: Dev Cell. Author manuscript; Available in PMC 2024 Feb 21. (PMC7615657; doi:10.1016/j.devcel.2023.08.032)
Supplement: Table S1 [file EMS193946-supplement-Table_S1.xls]

## Sheet: Sheet1_genes_affected_by_20
	x
1	18w
2	5PtaseI
3	a
4	aay
5	ab
6	ABCA
7	Abl
8	ac
9	Acbp1
10	Act5C
11	Act87E
12	AdamTS-A
13	AdamTS-B
14	Adf1
15	Adk3
16	Ady43A
17	Ae2
18	AGBE
19	ago
20	AGO1
21	Akr1B
22	al
23	Ald1
24	Aldh
25	Aldh-III
26	Alh
27	Alk
28	alpha-Man-IIb
29	alpha-Spec
30	alt
31	Ama
32	amd
33	ana3
34	Ance
35	Ance-2
36	Ankle2
37	AnxB9
38	aos
39	AOX3
40	ap
41	AP-1sigma
42	APC4
43	aqz
44	ara
45	aralar1
46	Arfip
47	ari-2
48	arr
49	Art4
50	Art7
51	AsnRS
52	AsnS
53	asp
54	asRNA:CR45171
55	asRNA:CR45185
56	Atf3
57	Atg18b
58	Atg4b
59	Atg6
60	atilla
61	Atox1
62	ATPCL
63	Atx2
64	Atxn7
65	aurA
66	aurB
67	B-H1
68	B52
69	bab2
70	babos
71	ball
72	Bap111
73	Bap170
74	barr
75	bbg
76	bchs
77	bcn92
78	beta-Spec
79	betaTub56D
80	betaTub60D
81	bgm
82	bib
83	BicD
84	bif
85	bip1
86	Blimp-1
87	blot
88	blow
89	bmm
90	bnb
91	bond
92	bora
93	bou
94	bowl
95	br
96	brat
97	brm
98	brwl
99	bs
100	BthD
101	Bub3
102	BubR1
103	bun
104	Bx
105	cact
106	Cad86C
107	CadN
108	Cadps
109	CAHbeta
110	Cals
111	Cam
112	cana
113	CanA-14F
114	Cap-D2
115	Cap-G
116	CASK
117	Cat
118	caup
119	Ccdc85
120	CCKLR-17D3
121	CD98hc
122	Cda4
123	cdc14
124	Cdc5
125	Cdep
126	Cdk4
127	Cdk7
128	Cenp-C
129	Cep135
130	Cerk
131	cert
132	CG10005
133	CG10026
134	CG10098
135	CG10211
136	CG10254
137	CG10283
138	CG10359
139	CG10376
140	CG10413
141	CG10445
142	CG10462
143	CG10663
144	CG10877
145	CG10916
146	CG10932
147	CG10936
148	CG10939
149	CG10960
150	CG11034
151	CG11050
152	CG11069
153	CG11073
154	CG11095
155	CG11125
156	CG11170
157	CG11200
158	CG11248
159	CG11249
160	CG11275
161	CG11353
162	CG11357
163	CG11370
164	CG11403
165	CG11409
166	CG1143
167	CG11593
168	CG11656
169	CG11686
170	CG11825
171	CG11835
172	CG11873
173	CG11899
174	CG11905
175	CG11970
176	CG12009
177	CG12065
178	CG12078
179	CG12164
180	CG12179
181	CG12182
182	CG12206
183	CG12268
184	CG12288
185	CG12402
186	CG12576
187	CG12702
188	CG1273
189	CG12769
190	CG12814
191	CG12868
192	CG12880
193	CG12964
194	CG1299
195	CG13024
196	CG13064
197	CG13082
198	CG13126
199	CG13204
200	CG13272
201	CG13300
202	CG13367
203	CG13506
204	CG13531
205	CG13575
206	CG13622
207	CG13631
208	CG13722
209	CG13784
210	CG13813
211	CG13827
212	CG13857
213	CG13868
214	CG13894
215	CG13954
216	CG14132
217	CG14223
218	CG14257
219	CG14301
220	CG14304
221	CG1440
222	CG14408
223	CG14434
224	CG14439
225	CG14440
226	CG14441
227	CG14598
228	CG14712
229	CG14767
230	CG14814
231	CG15046
232	CG15083
233	CG15282
234	CG15309
235	CG15362
236	CG15365
237	CG15385
238	CG1542
239	CG15529
240	CG15544
241	CG15547
242	CG15611
243	CG15629
244	CG15673
245	CG1572
246	CG15744
247	CG15784
248	CG1582
249	CG15822
250	CG15879
251	CG15894
252	CG15905
253	CG1607
254	CG1640
255	CG1648
256	CG1673
257	CG16734
258	CG16791
259	CG16959
260	CG1698
261	CG17032
262	CG17121
263	CG17211
264	CG17221
265	CG17278
266	CG17544
267	CG1764
268	CG17646
269	CG17672
270	CG17691
271	CG17716
272	CG17746
273	CG17834
274	CG17896
275	CG1806
276	CG18130
277	CG1824
278	CG18507
279	CG18549
280	CG18788
281	CG1888
282	CG1943
283	CG2003
284	CG2017
285	CG2246
286	CG2277
287	CG2641
288	CG2694
289	CG2765
290	CG2794
291	CG2841
292	CG2852
293	CG2865
294	CG2918
295	CG30069
296	CG3008
297	CG30089
298	CG3009
299	CG30159
300	CG30183
301	CG30377
302	CG30440
303	CG30460
304	CG31028
305	CG31051
306	CG3107
307	CG31075
308	CG31121
309	CG31195
310	CG31224
311	CG31475
312	CG31522
313	CG31635
314	CG31637
315	CG31650
316	CG3168
317	CG31694
318	CG31710
319	CG31798
320	CG31817
321	CG31869
322	CG32066
323	CG3223
324	CG32276
325	CG32365
326	CG32369
327	CG32373
328	CG32425
329	CG32447
330	CG32473
331	CG32521
332	CG32694
333	CG32772
334	CG32793
335	CG32982
336	CG3308
337	CG33099
338	CG33110
339	CG33144
340	CG33181
341	CG33298
342	CG33939
343	CG3402
344	CG34038
345	CG34120
346	CG34165
347	CG34325
348	CG34347
349	CG34398
350	CG3548
351	CG3587
352	CG3588
353	CG3649
354	CG3744
355	CG3777
356	CG3823
357	CG3857
358	CG3880
359	CG3902
360	CG4022
361	CG4036
362	CG4080
363	CG4199
364	CG42232
365	CG42238
366	CG42240
367	CG42514
368	CG42588
369	CG42668
370	CG42709
371	CG42741
372	CG42747
373	CG42748
374	CG42806
375	CG43051
376	CG43218
377	CG4324
378	CG43394
379	CG4360
380	CG4374
381	CG4382
382	CG43861
383	CG43867
384	CG43897
385	CG43980
386	CG44004
387	CG4404
388	CG44098
389	CG44325
390	CG4496
391	CG4502
392	CG45050
393	CG45071
394	CG4554
395	CG4576
396	CG4586
397	CG4612
398	CG46339
399	CG46385
400	CG4658
401	CG4766
402	CG4839
403	CG4849
404	CG4911
405	CG4914
406	CG5004
407	CG5027
408	CG5044
409	CG5065
410	CG5114
411	CG5151
412	CG5191
413	CG5326
414	CG5498
415	CG5522
416	CG5541
417	CG5590
418	CG5599
419	CG5639
420	CG5704
421	CG5789
422	CG5902
423	CG5903
424	CG5946
425	CG5953
426	CG5989
427	CG6013
428	CG6026
429	CG6040
430	CG6044
431	CG6118
432	CG6142
433	CG6163
434	CG6171
435	CG6175
436	CG6178
437	CG6191
438	CG6231
439	CG6280
440	CG6287
441	CG6362
442	CG6420
443	CG6426
444	CG6512
445	CG6638
446	CG6739
447	CG6805
448	CG6891
449	CG6959
450	CG7059
451	CG7173
452	CG7201
453	CG7255
454	CG7265
455	CG7432
456	CG7504
457	CG7530
458	CG7536
459	CG7639
460	CG7720
461	CG7744
462	CG7766
463	CG7860
464	CG7872
465	CG7896
466	CG7920
467	CG7985
468	CG7987
469	CG8031
470	CG8034
471	CG8080
472	CG8170
473	CG8172
474	CG8173
475	CG8312
476	CG8399
477	CG8420
478	CG8468
479	CG8478
480	CG8485
481	CG8492
482	CG8507
483	CG8547
484	CG8563
485	CG8613
486	CG8630
487	CG8668
488	CG8778
489	CG9003
490	CG9005
491	CG9095
492	CG9184
493	CG9265
494	CG9297
495	CG9328
496	CG9331
497	CG9336
498	CG9338
499	CG9399
500	CG9411
501	CG9416
502	CG9485
503	CG9503
504	CG9522
505	CG9572
506	CG9628
507	CG9663
508	CG9674
509	CG9733
510	CG9737
511	CG9747
512	CG9776
513	CG9782
514	CG9801
515	CG9815
516	CG9896
517	CG9932
518	CG9941
519	chas
520	Chd64
521	cher
522	CHES-1-like
523	chic
524	chif
525	chinmo
526	CHKov1
527	chn
528	chrb
529	Cht10
530	Cht5
531	Cht6
532	Cht7
533	cib
534	cic
535	cindr
536	Cip4
537	ck
538	Cka
539	ckn
540	Cks30A
541	ClC-c
542	CLIP-190
543	Cln7
544	cmet
545	CNBP
546	cnc
547	cnn
548	Cnx99A
549	Col4a1
550	cora
551	corn
552	Cortactin
553	Cow
554	cpa
555	Cpr
556	Cpr11A
557	Cpr49Ac
558	Cpr49Ah
559	Cpr51A
560	Cpr66D
561	Cpr78E
562	CRAT
563	CrebA
564	crm
565	Cse1
566	Csk
567	CstF50
568	Ctl2
569	Ctr9
570	ctrip
571	Culd
572	cv-2
573	cv-c
574	cwo
575	CycB
576	CycB3
577	CycE
578	CycT
579	CycY
580	Cyp18a1
581	Cyp310a1
582	Cyp49a1
583	Cyp4e2
584	Cyp4p1
585	Cyp6a17
586	Cyp6a23
587	Cyp6u1
588	cysu
589	d
590	D2hgdh
591	DAAM
592	dah
593	dap
594	dar1
595	Dark
596	daw
597	dbo
598	DCTN1-p150
599	Ddc
600	Dek
601	Den1
602	Desat1
603	Dgp-1
604	dgt3
605	dgt5
606	Dh31-R
607	Dhc93AB
608	dia
609	Diap2
610	Dif
611	disco
612	disco-r
613	dl
614	Dl
615	Dlg5
616	Dll
617	dmGlut
618	Dmtn
619	DnaJ-H
620	DNAlig4
621	DNApol-eta
622	DNApol-zeta
623	dnr1
624	dnt
625	Doc3
626	dor
627	DOR
628	dpa
629	dpp
630	dpr16
631	Drep1
632	Drice
633	Drip
634	drl
635	drm
636	Droj2
637	Dronc
638	dsd
639	Dsp1
640	Dtg
641	dtn
642	Dyb
643	Dyrk2
644	E(spl)m2-BFM
645	E(spl)m3-HLH
646	E(spl)m6-BFM
647	E(spl)m7-HLH
648	E(spl)mgamma-HLH
649	e(y)3
650	E2f1
651	E2f2
652	E5
653	ea
654	Eaf
655	eas
656	EcR
657	Edem2
658	edl
659	eff
660	Efr
661	Egfr
662	Egm
663	eIF1
664	Eip55E
665	Eip74EF
666	Eip75B
667	Eip78C
668	elav
669	elB
670	elgi
671	elm
672	ELOVL
673	Elys
674	emc
675	emp
676	ems
677	en
678	ena
679	Eno
680	ens
681	Ephrin
682	eRF3
683	Esp
684	Esyt2
685	Etf-QO
686	exp
687	eya
688	eyg
689	f
690	fal
691	fand
692	Fas1
693	Fas3
694	FASN1
695	Fatp1
696	Fbxl7
697	FBXO11
698	fdl
699	feo
700	FER
701	Fer1HCH
702	Fer2LCH
703	Fili
704	Fim
705	firl
706	Fit1
707	fj
708	Fkbp14
709	flfl
710	fliI
711	Flo1
712	Fmr1
713	fog
714	fok
715	fon
716	for
717	FoxK
718	Fpps
719	fra
720	fray
721	frm
722	fru
723	Fs
724	fs(1)h
725	fs(2)ltoPP43
726	ftz-f1
727	Fur2
728	fw
729	fwe
730	fz2
731	fz3
732	fzy
733	GABA-B-R3
734	Gale
735	galectin
736	Galphao
737	Gapdh2
738	Gart
739	Gasz
740	Gbs-76A
741	gcl
742	Gclc
743	Gcn2
744	Gcn5
745	Gdap2
746	Gdh
747	Gdi
748	GEFmeso
749	geko
750	Gem3
751	Gfat1
752	gish
753	GlcT
754	Gli
755	glo
756	glu
757	GluProRS
758	Glut1
759	Glut4EF
760	GlyP
761	GlyS
762	GNBP3
763	Gnf1
764	Gnpnat
765	goe
766	Got1
767	Got2
768	Gpat4
769	Gpo1
770	gpp
771	GramD1B
772	Grip
773	Grip128
774	grsm
775	Gs1l
776	GstE1
777	GstT1
778	GstT4
779	GstZ2
780	gukh
781	GV1
782	Gyg
783	H2.0
784	haf
785	HDAC6
786	hdc
787	hdly
788	heix
789	Hexo1
790	hh
791	hid
792	HIP-R
793	Hipk
794	Hmr
795	homer
796	how
797	hpo
798	Hr39
799	Hr4
800	Hr78
801	Hrb27C
802	Hs6st
803	Hsc70-3
804	Hsc70-5
805	Hsp27
806	Hsp60A
807	Hsp67Ba
808	Hsp67Bc
809	Hsp70Ba
810	hth
811	htl
812	hts
813	hui
814	Hydr2
815	Ibf1
816	ich
817	ics
818	ida
819	Idgf4
820	Idgf6
821	Idh
822	if
823	IFT54
824	Ilp8
825	Imp
826	ImpE1
827	ImpE2
828	ImpE3
829	ImpL2
830	Incenp
831	Indy
832	Inos
833	InR
834	inv
835	Inx2
836	Inx3
837	Inx5
838	IP3K2
839	Ipk2
840	Irbp
841	Ire1
842	Irp-1B
843	ITP
844	Itpr
845	Jabba
846	Jafrac1
847	jar
848	jdp
849	jigr1
850	jim
851	jing
852	jnj
853	jub
854	jumu
855	Kal1
856	Kank
857	Kap3
858	kay
859	Kdm2
860	Keap1
861	kek1
862	ken
863	key
864	Khc
865	kibra
866	kis
867	kkv
868	Klc
869	Klp3A
870	Klp61F
871	Klp67A
872	klu
873	kn
874	knrl
875	ko
876	koi
877	koko
878	kon
879	Kr-h1
880	kra
881	kst
882	Ku80
883	Kul
884	kuz
885	l(1)G0193
886	l(1)G0196
887	l(1)G0469
888	l(2)03659
889	l(2)37Cc
890	l(2)k05911
891	l(3)L1231
892	Lac
893	LamC
894	LanA
895	LanB1
896	larp
897	LBR
898	Ldh
899	lectin-46Cb
900	Letm1
901	LeuRS
902	lft
903	lig
904	lilli
905	lin
906	Lis-1
907	Lk6
908	lncRNA:CR31781
909	lncRNA:CR33938
910	lncRNA:CR40469
911	lncRNA:CR43334
912	lncRNA:CR43432
913	lncRNA:CR43626
914	lncRNA:CR43859
915	lncRNA:CR43977
916	lncRNA:CR44743
917	lncRNA:CR44811
918	lncRNA:CR44867
919	lncRNA:CR44868
920	lncRNA:CR45102
921	lncRNA:CR45710
922	lncRNA:CR45920
923	lncRNA:Hsromega
924	lok
925	lola
926	lolal
927	LPCAT
928	Lpin
929	LpR1
930	LpR2
931	lqf
932	LRP1
933	Lrpprc2
934	Lst
935	lute
936	Lztr1
937	M6
938	mab-21
939	mam
940	Mapmodulin
941	Marf
942	mars
943	Mccc2
944	Mcm2
945	Mcm3
946	Mcm5
947	Mcm6
948	Mdh1
949	Mdr49
950	mdy
951	Med
952	MED19
953	mEFTs
954	mei-38
955	mei-41
956	melt
957	Men-b
958	Mes2
959	MESR3
960	MESR6
961	mew
962	mey
963	MFS18
964	mh
965	Mhcl
966	mia
967	mid
968	Miga
969	milt
970	Mink
971	mirr
972	Mitofilin
973	Mkp3
974	Mlc2
975	mlt
976	Mmp2
977	mmy
978	mnb
979	mnd
980	Mnt
981	Mo25
982	Moe
983	mof
984	mol
985	Mondo
986	mop
987	Mp
988	Mpc1
989	Mpcp2
990	Mps1
991	mre11
992	MRP
993	mRpL15
994	mRpL39
995	mRpS26
996	mRpS30
997	mRpS31
998	mrt
999	msb1l
1000	Msh6
1001	msi
1002	Msp300
1003	msps
1004	Msr-110
1005	mtgo
1006	Mtl
1007	Mur2B
1008	mura
1009	mus101
1010	Mvd
1011	Myc
1012	Myo10A
1013	Myo31DF
1014	mys
1015	Naa80
1016	Naam
1017	nab
1018	NaCP60E
1019	NaPi-III
1020	NAT1
1021	Nc73EF
1022	Ncc69
1023	ncd
1024	Nct
1025	Ndc1
1026	Ndc80
1027	neb
1028	Nedd4
1029	nemy
1030	neo
1031	Nep2
1032	Nep3
1033	nesd
1034	net
1035	Nfs1
1036	NijA
1037	Nipsnap
1038	NK7.1
1039	NKAIN
1040	nkd
1041	nmo
1042	noc
1043	nocte
1044	Nopp140
1045	nord
1046	not
1047	Nox
1048	Np
1049	Nplp1
1050	Nrg
1051	nrv1
1052	NSD
1053	nub
1054	numb
1055	Nup133
1056	Nup154
1057	Nup160
1058	Nup188
1059	Nup205
1060	Nup214
1061	Nup75
1062	nvy
1063	nw
1064	nyo
1065	Oatp30B
1066	Oatp74D
1067	obe
1068	Obp56a
1069	Obp83g
1070	obst-B
1071	obst-E
1072	Ocho
1073	ocm
1074	Oda
1075	odd
1076	ogre
1077	olf186-F
1078	ome
1079	Optix
1080	Orct
1081	Orct2
1082	Oscillin
1083	Osi14
1084	Osi2
1085	Ote
1086	oys
1087	p120ctn
1088	p130CAS
1089	P5CDh1
1090	Pabp2
1091	Paics
1092	pain
1093	par-1
1094	parvin
1095	Past1
1096	path
1097	pav
1098	pbl
1099	pcs
1100	pcx
1101	Pcyt1
1102	Pdcd4
1103	pdgy
1104	Pdi
1105	Pdk
1106	Pdk1
1107	pdm2
1108	pdm3
1109	Pdp1
1110	Pdss2
1111	peb
1112	Pen
1113	Pep
1114	Pepck2
1115	Peritrophin-A
1116	Pex3
1117	Pex6
1118	Pfas
1119	Pfk
1120	Pfrx
1121	Pgant1
1122	Pgant5
1123	Pgant9
1124	Pgi
1125	Pgk
1126	Pglym78
1127	Pgm1
1128	PGRP-SA
1129	ph-d
1130	Phk-3
1131	PhKgamma
1132	phm
1133	Phm
1134	Phs
1135	phyl
1136	pico
1137	Picot
1138	Piezo
1139	Pif1
1140	pigs
1141	pinta
1142	pio
1143	pip
1144	Pisd
1145	Pits
1146	pk
1147	Pka-C3
1148	Pka-R2
1149	PKD
1150	plum
1151	plx
1152	PMCA
1153	PNPase
1154	pnr
1155	pnt
1156	Poc1
1157	pod1
1158	polo
1159	polybromo
1160	pon
1161	porin
1162	Ppn
1163	prage
1164	PRAS40
1165	prd1
1166	Prestin
1167	PRL-1
1168	Prx3
1169	ps
1170	psidin
1171	psq
1172	Ptp99A
1173	Ptpmeg2
1174	Pura
1175	Pvf2
1176	pwn
1177	Pxd
1178	pyd
1179	PyK
1180	qin
1181	qkr58E-3
1182	Qsox2
1183	r
1184	Rab11
1185	Rab23
1186	Rab27
1187	Rab32
1188	Rab5
1189	Rab6
1190	Rac2
1191	rad50
1192	Ranbp9
1193	Ras85D
1194	Rassf
1195	RASSF8
1196	raw
1197	Rbcn-3A
1198	Rbfox1
1199	Rcc1
1200	rdo
1201	rdx
1202	Reck
1203	RecQ5
1204	red
1205	ReepA
1206	Reg-2
1207	Reg-5
1208	Rel
1209	REPTOR
1210	retm
1211	RfC4
1212	rgn
1213	rho
1214	RhoGAP54D
1215	RhoGEF3
1216	RhoGEF4
1217	RhoU
1218	rig
1219	rin
1220	rk
1221	rn
1222	rno
1223	robo2
1224	rod
1225	Roe1
1226	rogdi
1227	roq
1228	row
1229	Rox8
1230	RpA-70
1231	RpI1
1232	rpr
1233	RpS19b
1234	rst
1235	rt
1236	rudhira
1237	RYBP
1238	S
1239	salm
1240	Sam-S
1241	Samuel
1242	sano
1243	Sans
1244	sas
1245	sc
1246	SC35
1247	sca
1248	SCaMC
1249	scb
1250	scny
1251	scra
1252	scrib
1253	scrt
1254	ScsbetaA
1255	scyl
1256	Sdr
1257	Sema2b
1258	sens
1259	2005-09-01
1260	Ser
1261	serp
1262	Sfxn2
1263	sgl
1264	sgll
1265	shep
1266	shf
1267	shg
1268	shn
1269	shv
1270	sick
1271	sima
1272	sip2
1273	sit
1274	skd
1275	Skeletor
1276	sle
1277	slf
1278	slmb
1279	sls
1280	sm
1281	smash
1282	SMC2
1283	SmD3
1284	smid
1285	Smox
1286	Smyd4-1
1287	Snap24
1288	SNF4Agamma
1289	Snmp2
1290	sno
1291	Snoo
1292	snsl
1293	snu
1294	Snx21
1295	Snx3
1296	so
1297	sob
1298	Sod3
1299	sofe
1300	sog
1301	sol
1302	sotv
1303	sowah
1304	Sox100B
1305	Sox102F
1306	Sox14
1307	Sox15
1308	SP1029
1309	SP1173
1310	SPARC
1311	Spc105R
1312	spd-2
1313	spel1
1314	spi
1315	Spindly
1316	spirit
1317	Spn
1318	Spn100A
1319	Spn28Dc
1320	Spn42Dc
1321	Spn42De
1322	Spn43Aa
1323	Spn77Ba
1324	Spn88Ea
1325	SppL
1326	Spt
1327	Spt20
1328	spz4
1329	sqd
1330	squ
1331	sqz
1332	Src42A
1333	Src64B
1334	ss
1335	Ssrp
1336	St2
1337	Stam
1338	stan
1339	Stat92E
1340	stck
1341	stg
1342	sti
1343	Stip1
1344	Strica
1345	Strip
1346	stumps
1347	stv
1348	stx
1349	sty
1350	su(sable)
1351	sub
1352	Svil
1353	svp
1354	Swim
1355	Sym
1356	Syp
1357	T48
1358	tacc
1359	tai
1360	tam
1361	Tango1
1362	Tango5
1363	Tep2
1364	Tep3
1365	tey
1366	tfc
1367	TfIIEalpha
1368	Thor
1369	ths
1370	thw
1371	Tie
1372	Tig
1373	Tina-1
1374	tio
1375	Tis11
1376	tld
1377	Tmem63
1378	tmod
1379	tna
1380	tnc
1381	Tnpo
1382	toe
1383	tok
1384	Toll-7
1385	Tollo
1386	Tom
1387	Top1
1388	Top2
1389	tou
1390	Tpi
1391	trbl
1392	Tret1-1
1393	Trf2
1394	trh
1395	Trim9
1396	trn
1397	trol
1398	Trx-2
1399	Ts
1400	Tsf3
1401	tsh
1402	tsl
1403	Tsp42Ea
1404	Tsp42Ee
1405	Tsp42Ej
1406	Tsp74F
1407	ttk
1408	TTLL15
1409	TTLL4B
1410	tud
1411	tum
1412	tutl
1413	TwdlE
1414	TwdlM
1415	twf
1416	twi
1417	Ubi-p5E
1418	Ubr3
1419	Uch
1420	Ude
1421	Ugt302C1
1422	Ugt302K1
1423	Ugt316A1
1424	Ugt317A1
1425	Ugt35A1
1426	Ugt36D1
1427	uif
1428	Unc-76
1429	ush
1430	Usp16-45
1431	Utx
1432	Vajk2
1433	Vajk3
1434	ValRS
1435	vap
1436	vari
1437	VepD
1438	verm
1439	Vha100-2
1440	Vha26
1441	Vha55
1442	Vha68-2
1443	VhaAC39-1
1444	VhaAC45
1445	VhaPPA1-1
1446	VhaSFD
1447	viaf
1448	vig
1449	vkg
1450	vn
1451	Vps13B
1452	Vps50
1453	Vps60
1454	vret
1455	vri
1456	wb
1457	wbl
1458	wda
1459	Wdr24
1460	Wdr81
1461	wfs1
1462	wg
1463	wmd
1464	wnd
1465	Wnt2
1466	Wnt4
1467	Wnt5
1468	Wnt6
1469	WRNexo
1470	wts
1471	wun2
1472	Xbp1
1473	yellow-e
1474	yellow-e2
1475	yellow-e3
1476	Yeti
1477	yip2
1478	YME1L
1479	Zasp52
1480	zfh1
1481	Zip89B
1482	zld
1483	ZnT41F
1484	ZnT63C
1485	ZnT77C
1486	zormin
1487	Zw
1488	Zwilch
1489	NA

## Sheet: Sheet2_genes_monotonic_upre
symbol	value	Sample	gene
18w	2316.92	0nM_R3	FBgn0004364
18w	5204.76	2000nM_R3	FBgn0004364
18w	3833.64	20nM_R1	FBgn0004364
18w	3291.45	20nM_R3	FBgn0004364
18w	3547.56	20nM_R2	FBgn0004364
18w	4492.33	200nM_R2	FBgn0004364
18w	4995.7	200nM_R1	FBgn0004364
18w	4051.85	200nM_R3	FBgn0004364
18w	5664.15	2000nM_R1	FBgn0004364
18w	4688.13	2000nM_R2	FBgn0004364
18w	2760.35	0nM_R2	FBgn0004364
18w	3037.11	0nM_R1	FBgn0004364
Abl	3394.91	2000nM_R1	FBgn0000017
Abl	2650.18	200nM_R3	FBgn0000017
Abl	2181.11	20nM_R2	FBgn0000017
Abl	3314.65	2000nM_R3	FBgn0000017
Abl	3090.71	200nM_R1	FBgn0000017
Abl	2290.93	0nM_R1	FBgn0000017
Abl	2749.13	200nM_R2	FBgn0000017
Abl	1990	0nM_R3	FBgn0000017
Abl	2507.98	20nM_R1	FBgn0000017
Abl	1946.42	0nM_R2	FBgn0000017
Abl	2740.8	2000nM_R2	FBgn0000017
Abl	2154.39	20nM_R3	FBgn0000017
ac	295.87	2000nM_R3	FBgn0000022
ac	369.866	2000nM_R2	FBgn0000022
ac	155.557	0nM_R3	FBgn0000022
ac	321.511	200nM_R3	FBgn0000022
ac	116.124	0nM_R2	FBgn0000022
ac	287.398	200nM_R1	FBgn0000022
ac	203.602	20nM_R3	FBgn0000022
ac	155.167	20nM_R1	FBgn0000022
ac	223.878	20nM_R2	FBgn0000022
ac	142.692	0nM_R1	FBgn0000022
ac	349.985	2000nM_R1	FBgn0000022
ac	279.091	200nM_R2	FBgn0000022
Acbp1	110.798	0nM_R2	FBgn0031992
Acbp1	100.801	0nM_R1	FBgn0031992
Acbp1	410.429	200nM_R2	FBgn0031992
Acbp1	183.986	20nM_R3	FBgn0031992
Acbp1	467.085	2000nM_R3	FBgn0031992
Acbp1	387.436	200nM_R3	FBgn0031992
Acbp1	188.899	20nM_R1	FBgn0031992
Acbp1	437.63	2000nM_R1	FBgn0031992
Acbp1	94.2197	0nM_R3	FBgn0031992
Acbp1	181.477	20nM_R2	FBgn0031992
Acbp1	354.929	200nM_R1	FBgn0031992
Acbp1	535.832	2000nM_R2	FBgn0031992
Act5C	68926	200nM_R3	FBgn0000042
Act5C	49901.6	0nM_R2	FBgn0000042
Act5C	62124.5	2000nM_R3	FBgn0000042
Act5C	65646.2	200nM_R1	FBgn0000042
Act5C	57855.5	20nM_R1	FBgn0000042
Act5C	69485.8	2000nM_R2	FBgn0000042
Act5C	54585.5	20nM_R3	FBgn0000042
Act5C	47169.5	0nM_R1	FBgn0000042
Act5C	56151.4	20nM_R2	FBgn0000042
Act5C	64786	2000nM_R1	FBgn0000042
Act5C	68269.9	200nM_R2	FBgn0000042
Act5C	48525.1	0nM_R3	FBgn0000042
AdamTS-A	5008.3	2000nM_R1	FBgn0286071
AdamTS-A	3683.41	200nM_R2	FBgn0286071
AdamTS-A	360.003	0nM_R1	FBgn0286071
AdamTS-A	800.202	20nM_R3	FBgn0286071
AdamTS-A	3352.98	200nM_R1	FBgn0286071
AdamTS-A	4621.74	2000nM_R2	FBgn0286071
AdamTS-A	326.291	0nM_R3	FBgn0286071
AdamTS-A	3412.88	200nM_R3	FBgn0286071
AdamTS-A	4203.01	2000nM_R3	FBgn0286071
AdamTS-A	1010.27	20nM_R1	FBgn0286071
AdamTS-A	381.4	0nM_R2	FBgn0286071
AdamTS-A	866.112	20nM_R2	FBgn0286071
ago	4246.32	20nM_R2	FBgn0041171
ago	3973.04	0nM_R3	FBgn0041171
ago	4764.85	200nM_R3	FBgn0041171
ago	4278.91	20nM_R1	FBgn0041171
ago	4107.88	20nM_R3	FBgn0041171
ago	3843.83	0nM_R2	FBgn0041171
ago	4723.66	200nM_R2	FBgn0041171
ago	5352.92	2000nM_R1	FBgn0041171
ago	4661.83	2000nM_R3	FBgn0041171
ago	4255.88	0nM_R1	FBgn0041171
ago	5391.47	200nM_R1	FBgn0041171
ago	4814.58	2000nM_R2	FBgn0041171
AGO1	10392.8	200nM_R3	FBgn0262739
AGO1	10489	20nM_R1	FBgn0262739
AGO1	9936.07	0nM_R1	FBgn0262739
AGO1	11360.9	200nM_R1	FBgn0262739
AGO1	9121.32	20nM_R2	FBgn0262739
AGO1	9766.68	2000nM_R2	FBgn0262739
AGO1	12994.8	2000nM_R1	FBgn0262739
AGO1	9136.79	0nM_R3	FBgn0262739
AGO1	9104.58	20nM_R3	FBgn0262739
AGO1	8881.93	0nM_R2	FBgn0262739
AGO1	10272.7	200nM_R2	FBgn0262739
AGO1	11454.1	2000nM_R3	FBgn0262739
al	1816.52	2000nM_R3	FBgn0000061
al	1458.36	20nM_R3	FBgn0000061
al	1467.64	20nM_R2	FBgn0000061
al	1805.97	2000nM_R1	FBgn0000061
al	1656.24	200nM_R3	FBgn0000061
al	1255	0nM_R2	FBgn0000061
al	1504.45	20nM_R1	FBgn0000061
al	1627.02	200nM_R1	FBgn0000061
al	1294.41	0nM_R3	FBgn0000061
al	1292.08	0nM_R1	FBgn0000061
al	1605.9	200nM_R2	FBgn0000061
al	1880.94	2000nM_R2	FBgn0000061
Alh	1573.54	0nM_R1	FBgn0261238
Alh	5735.1	2000nM_R1	FBgn0261238
Alh	3023.59	20nM_R3	FBgn0261238
Alh	5008.27	200nM_R1	FBgn0261238
Alh	5668.84	2000nM_R3	FBgn0261238
Alh	1444.28	0nM_R3	FBgn0261238
Alh	4637.06	200nM_R3	FBgn0261238
Alh	2821.08	20nM_R2	FBgn0261238
Alh	1481.92	0nM_R2	FBgn0261238
Alh	4295.32	200nM_R2	FBgn0261238
Alh	2988.66	20nM_R1	FBgn0261238
Alh	5143.35	2000nM_R2	FBgn0261238
Alk	534.815	2000nM_R1	FBgn0040505
Alk	394.191	200nM_R1	FBgn0040505
Alk	202.925	20nM_R3	FBgn0040505
Alk	390.414	2000nM_R2	FBgn0040505
Alk	252.227	200nM_R2	FBgn0040505
Alk	245.444	200nM_R3	FBgn0040505
Alk	124.572	0nM_R3	FBgn0040505
Alk	238.011	20nM_R2	FBgn0040505
Alk	163.638	0nM_R1	FBgn0040505
Alk	427.285	2000nM_R3	FBgn0040505
Alk	137.432	0nM_R2	FBgn0040505
Alk	214.198	20nM_R1	FBgn0040505
alpha-Man-IIb	485.052	200nM_R2	FBgn0026616
alpha-Man-IIb	518.445	2000nM_R2	FBgn0026616
alpha-Man-IIb	627.23	2000nM_R1	FBgn0026616
alpha-Man-IIb	577.938	200nM_R1	FBgn0026616
alpha-Man-IIb	496.972	200nM_R3	FBgn0026616
alpha-Man-IIb	415.491	0nM_R2	FBgn0026616
alpha-Man-IIb	584.231	2000nM_R3	FBgn0026616
alpha-Man-IIb	400.439	20nM_R3	FBgn0026616
alpha-Man-IIb	439.275	20nM_R2	FBgn0026616
alpha-Man-IIb	448.636	20nM_R1	FBgn0026616
alpha-Man-IIb	460.803	0nM_R1	FBgn0026616
alpha-Man-IIb	402.173	0nM_R3	FBgn0026616
alt	4897.53	0nM_R3	FBgn0038535
alt	18872.5	200nM_R1	FBgn0038535
alt	22489.1	2000nM_R2	FBgn0038535
alt	23353	2000nM_R1	FBgn0038535
alt	7677.34	20nM_R3	FBgn0038535
alt	5185.35	0nM_R1	FBgn0038535
alt	22349.5	2000nM_R3	FBgn0038535
alt	7618.06	20nM_R2	FBgn0038535
alt	17425.5	200nM_R3	FBgn0038535
alt	8298.08	20nM_R1	FBgn0038535
alt	4935.82	0nM_R2	FBgn0038535
alt	16685.8	200nM_R2	FBgn0038535
Ama	5133.92	20nM_R2	FBgn0000071
Ama	11420.4	200nM_R2	FBgn0000071
Ama	2266.03	0nM_R2	FBgn0000071
Ama	2394.7	0nM_R3	FBgn0000071
Ama	5562.41	20nM_R1	FBgn0000071
Ama	9666.32	200nM_R1	FBgn0000071
Ama	12586.5	2000nM_R2	FBgn0000071
Ama	12108.8	2000nM_R1	FBgn0000071
Ama	10202.3	2000nM_R3	FBgn0000071
Ama	10542.9	200nM_R3	FBgn0000071
Ama	2178.34	0nM_R1	FBgn0000071
Ama	5157.01	20nM_R3	FBgn0000071
Ance	4968.04	0nM_R1	FBgn0012037
Ance	8703.61	200nM_R1	FBgn0012037
Ance	8263.94	200nM_R3	FBgn0012037
Ance	4992.29	0nM_R2	FBgn0012037
Ance	8713.03	200nM_R2	FBgn0012037
Ance	7760.05	20nM_R1	FBgn0012037
Ance	6342.77	20nM_R3	FBgn0012037
Ance	8458.67	2000nM_R1	FBgn0012037
Ance	6749.67	0nM_R3	FBgn0012037
Ance	7065.15	20nM_R2	FBgn0012037
Ance	8198.7	2000nM_R2	FBgn0012037
Ance	7285.62	2000nM_R3	FBgn0012037
ap	9449.59	200nM_R1	FBgn0267978
ap	5685.43	0nM_R3	FBgn0267978
ap	8488.09	200nM_R3	FBgn0267978
ap	10747	2000nM_R1	FBgn0267978
ap	6843.99	20nM_R3	FBgn0267978
ap	8647.36	200nM_R2	FBgn0267978
ap	6078.15	0nM_R1	FBgn0267978
ap	9395.23	2000nM_R2	FBgn0267978
ap	7581.27	20nM_R1	FBgn0267978
ap	5686.9	0nM_R2	FBgn0267978
ap	7048.75	20nM_R2	FBgn0267978
ap	9947.7	2000nM_R3	FBgn0267978
ara	1673.11	20nM_R1	FBgn0015904
ara	1214.51	0nM_R2	FBgn0015904
ara	1554.71	20nM_R2	FBgn0015904
ara	1937.18	200nM_R3	FBgn0015904
ara	2069.04	2000nM_R2	FBgn0015904
ara	1982	200nM_R2	FBgn0015904
ara	2032.79	2000nM_R3	FBgn0015904
ara	1392.88	0nM_R1	FBgn0015904
ara	1243.83	0nM_R3	FBgn0015904
ara	2212.6	2000nM_R1	FBgn0015904
ara	1581.46	20nM_R3	FBgn0015904
ara	2007.08	200nM_R1	FBgn0015904
aralar1	509.143	200nM_R3	FBgn0028646
aralar1	403.145	20nM_R3	FBgn0028646
aralar1	511.562	2000nM_R1	FBgn0028646
aralar1	441.536	20nM_R2	FBgn0028646
aralar1	547.435	2000nM_R3	FBgn0028646
aralar1	477.427	200nM_R1	FBgn0028646
aralar1	361.07	0nM_R3	FBgn0028646
aralar1	513.703	2000nM_R2	FBgn0028646
aralar1	455.975	0nM_R2	FBgn0028646
aralar1	382.858	20nM_R1	FBgn0028646
aralar1	375.712	0nM_R1	FBgn0028646
aralar1	514.901	200nM_R2	FBgn0028646
Arfip	764.143	200nM_R2	FBgn0037884
Arfip	596.303	0nM_R3	FBgn0037884
Arfip	870.491	2000nM_R1	FBgn0037884
Arfip	677.286	20nM_R2	FBgn0037884
Arfip	727.825	20nM_R3	FBgn0037884
Arfip	646.696	0nM_R1	FBgn0037884
Arfip	678.014	20nM_R1	FBgn0037884
Arfip	944.682	2000nM_R3	FBgn0037884
Arfip	778.928	200nM_R3	FBgn0037884
Arfip	630.694	0nM_R2	FBgn0037884
Arfip	810.369	200nM_R1	FBgn0037884
Arfip	842.473	2000nM_R2	FBgn0037884
ari-2	1921.64	2000nM_R1	FBgn0025186
ari-2	1682.01	200nM_R2	FBgn0025186
ari-2	1719.12	200nM_R3	FBgn0025186
ari-2	901.97	0nM_R1	FBgn0025186
ari-2	935.388	0nM_R2	FBgn0025186
ari-2	1997.5	2000nM_R3	FBgn0025186
ari-2	1601.89	200nM_R1	FBgn0025186
ari-2	1183.84	20nM_R2	FBgn0025186
ari-2	1133.4	20nM_R1	FBgn0025186
ari-2	1158.7	20nM_R3	FBgn0025186
ari-2	1912.56	2000nM_R2	FBgn0025186
ari-2	859.992	0nM_R3	FBgn0025186
AsnRS	3354.08	2000nM_R2	FBgn0086443
AsnRS	2715.82	20nM_R3	FBgn0086443
AsnRS	3183.85	2000nM_R1	FBgn0086443
AsnRS	2471.64	0nM_R2	FBgn0086443
AsnRS	3335.67	200nM_R2	FBgn0086443
AsnRS	2710.37	20nM_R1	FBgn0086443
AsnRS	3068.72	200nM_R1	FBgn0086443
AsnRS	2564.8	0nM_R3	FBgn0086443
AsnRS	2915.15	2000nM_R3	FBgn0086443
AsnRS	2779.81	20nM_R2	FBgn0086443
AsnRS	2534.42	0nM_R1	FBgn0086443
AsnRS	3016.32	200nM_R3	FBgn0086443
AsnS	61.554	20nM_R3	FBgn0270926
AsnS	212.516	2000nM_R3	FBgn0270926
AsnS	101.196	20nM_R1	FBgn0270926
AsnS	73.51	0nM_R2	FBgn0270926
AsnS	191.689	200nM_R3	FBgn0270926
AsnS	282.932	2000nM_R2	FBgn0270926
AsnS	55.6466	0nM_R3	FBgn0270926
AsnS	69.3823	0nM_R1	FBgn0270926
AsnS	401.474	200nM_R2	FBgn0270926
AsnS	215.156	200nM_R1	FBgn0270926
AsnS	324.943	2000nM_R1	FBgn0270926
AsnS	94.9784	20nM_R2	FBgn0270926
asRNA:CR45171	310.433	200nM_R2	FBgn0266681
asRNA:CR45171	279.125	0nM_R2	FBgn0266681
asRNA:CR45171	183.839	20nM_R1	FBgn0266681
asRNA:CR45171	371.447	2000nM_R2	FBgn0266681
asRNA:CR45171	234.002	200nM_R1	FBgn0266681
asRNA:CR45171	214.998	0nM_R3	FBgn0266681
asRNA:CR45171	419.775	2000nM_R3	FBgn0266681
asRNA:CR45171	291.154	20nM_R2	FBgn0266681
asRNA:CR45171	328.739	20nM_R3	FBgn0266681
asRNA:CR45171	343.824	200nM_R3	FBgn0266681
asRNA:CR45171	335.676	2000nM_R1	FBgn0266681
asRNA:CR45171	204.22	0nM_R1	FBgn0266681
Atox1	343.731	20nM_R2	FBgn0052446
Atox1	264.21	0nM_R2	FBgn0052446
Atox1	404.678	200nM_R3	FBgn0052446
Atox1	452.218	200nM_R2	FBgn0052446
Atox1	326.66	200nM_R1	FBgn0052446
Atox1	233.968	0nM_R3	FBgn0052446
Atox1	278.838	0nM_R1	FBgn0052446
Atox1	316.563	20nM_R3	FBgn0052446
Atox1	344.067	20nM_R1	FBgn0052446
Atox1	465.057	2000nM_R1	FBgn0052446
Atox1	489.613	2000nM_R3	FBgn0052446
Atox1	475.768	2000nM_R2	FBgn0052446
Atxn7	1074.77	0nM_R1	FBgn0031420
Atxn7	1625.3	200nM_R2	FBgn0031420
Atxn7	1677.78	2000nM_R1	FBgn0031420
Atxn7	1537.5	200nM_R1	FBgn0031420
Atxn7	1609.58	200nM_R3	FBgn0031420
Atxn7	1730.78	2000nM_R2	FBgn0031420
Atxn7	1186.66	20nM_R2	FBgn0031420
Atxn7	1444.81	2000nM_R3	FBgn0031420
Atxn7	1243.02	20nM_R1	FBgn0031420
Atxn7	1080.28	0nM_R2	FBgn0031420
Atxn7	1180.35	20nM_R3	FBgn0031420
Atxn7	1051.59	0nM_R3	FBgn0031420
bab2	792.006	0nM_R1	FBgn0025525
bab2	1019.36	20nM_R3	FBgn0025525
bab2	1826.78	200nM_R2	FBgn0025525
bab2	1789.1	200nM_R3	FBgn0025525
bab2	2327.67	2000nM_R1	FBgn0025525
bab2	1884.11	2000nM_R3	FBgn0025525
bab2	626.433	0nM_R2	FBgn0025525
bab2	1017.06	20nM_R2	FBgn0025525
bab2	2110.13	2000nM_R2	FBgn0025525
bab2	1087.86	20nM_R1	FBgn0025525
bab2	2051.05	200nM_R1	FBgn0025525
bab2	716.449	0nM_R3	FBgn0025525
bbg	5621.44	20nM_R1	FBgn0087007
bbg	7025.05	200nM_R2	FBgn0087007
bbg	5797.07	20nM_R2	FBgn0087007
bbg	5447.87	20nM_R3	FBgn0087007
bbg	3852.26	0nM_R3	FBgn0087007
bbg	9640.39	2000nM_R1	FBgn0087007
bbg	6824.75	200nM_R3	FBgn0087007
bbg	8472.75	200nM_R1	FBgn0087007
bbg	4749.42	0nM_R1	FBgn0087007
bbg	8476.89	2000nM_R2	FBgn0087007
bbg	4332.83	0nM_R2	FBgn0087007
bbg	9825.3	2000nM_R3	FBgn0087007
bchs	638.572	2000nM_R2	FBgn0043362
bchs	435.93	0nM_R1	FBgn0043362
bchs	351.57	0nM_R2	FBgn0043362
bchs	483.372	20nM_R2	FBgn0043362
bchs	828.755	2000nM_R1	FBgn0043362
bchs	706.717	200nM_R1	FBgn0043362
bchs	650.121	200nM_R3	FBgn0043362
bchs	378.144	0nM_R3	FBgn0043362
bchs	629.288	2000nM_R3	FBgn0043362
bchs	432.231	20nM_R3	FBgn0043362
bchs	576.817	20nM_R1	FBgn0043362
bchs	640.269	200nM_R2	FBgn0043362
bcn92	309.802	2000nM_R2	FBgn0013432
bcn92	267.757	200nM_R3	FBgn0013432
bcn92	213.701	20nM_R2	FBgn0013432
bcn92	188.569	0nM_R2	FBgn0013432
bcn92	292.867	2000nM_R3	FBgn0013432
bcn92	320.881	200nM_R2	FBgn0013432
bcn92	241.854	200nM_R1	FBgn0013432
bcn92	172.801	0nM_R1	FBgn0013432
bcn92	208.042	0nM_R3	FBgn0013432
bcn92	173.72	20nM_R1	FBgn0013432
bcn92	194.132	20nM_R3	FBgn0013432
bcn92	289.766	2000nM_R1	FBgn0013432
betaTub60D	5046.93	2000nM_R2	FBgn0003888
betaTub60D	1859.73	0nM_R3	FBgn0003888
betaTub60D	4611.22	2000nM_R1	FBgn0003888
betaTub60D	2784.13	20nM_R3	FBgn0003888
betaTub60D	2509.66	20nM_R1	FBgn0003888
betaTub60D	3794.23	200nM_R3	FBgn0003888
betaTub60D	2354.45	0nM_R2	FBgn0003888
betaTub60D	5469.85	2000nM_R3	FBgn0003888
betaTub60D	3709.48	200nM_R1	FBgn0003888
betaTub60D	3271.1	20nM_R2	FBgn0003888
betaTub60D	3931.16	200nM_R2	FBgn0003888
betaTub60D	2376.02	0nM_R1	FBgn0003888
bib	1747.68	200nM_R2	FBgn0000180
bib	1981.86	2000nM_R1	FBgn0000180
bib	553.988	0nM_R2	FBgn0000180
bib	1126.65	20nM_R1	FBgn0000180
bib	518.525	0nM_R3	FBgn0000180
bib	518.404	0nM_R1	FBgn0000180
bib	1901.85	200nM_R1	FBgn0000180
bib	1103.24	20nM_R3	FBgn0000180
bib	1739.4	200nM_R3	FBgn0000180
bib	2094.37	2000nM_R3	FBgn0000180
bib	2034.26	2000nM_R2	FBgn0000180
bib	1011.97	20nM_R2	FBgn0000180
BicD	2819.27	200nM_R2	FBgn0000183
BicD	3345.43	2000nM_R1	FBgn0000183
BicD	2589.33	20nM_R3	FBgn0000183
BicD	2732.29	20nM_R1	FBgn0000183
BicD	2870.41	2000nM_R2	FBgn0000183
BicD	2572.85	0nM_R2	FBgn0000183
BicD	2580.81	20nM_R2	FBgn0000183
BicD	3191.22	200nM_R1	FBgn0000183
BicD	2402.29	0nM_R3	FBgn0000183
BicD	2708.53	0nM_R1	FBgn0000183
BicD	2669.45	200nM_R3	FBgn0000183
BicD	3314.65	2000nM_R3	FBgn0000183
bip1	216.269	0nM_R2	FBgn0026263
bip1	4195.5	2000nM_R3	FBgn0026263
bip1	4289.25	2000nM_R1	FBgn0026263
bip1	3428.2	200nM_R2	FBgn0026263
bip1	4413.1	2000nM_R2	FBgn0026263
bip1	1478.38	20nM_R2	FBgn0026263
bip1	1443.73	20nM_R1	FBgn0026263
bip1	3862.19	200nM_R3	FBgn0026263
bip1	1494.21	20nM_R3	FBgn0026263
bip1	222.586	0nM_R3	FBgn0026263
bip1	212.074	0nM_R1	FBgn0026263
bip1	3429.93	200nM_R1	FBgn0026263
Blimp-1	13.5683	20nM_R2	FBgn0035625
Blimp-1	65.7774	20nM_R1	FBgn0035625
Blimp-1	1.3091	0nM_R1	FBgn0035625
Blimp-1	0	0nM_R3	FBgn0035625
Blimp-1	2591.36	200nM_R3	FBgn0035625
Blimp-1	4375.17	2000nM_R2	FBgn0035625
Blimp-1	18.2633	20nM_R3	FBgn0035625
Blimp-1	2950.61	200nM_R2	FBgn0035625
Blimp-1	2490.79	200nM_R1	FBgn0035625
Blimp-1	0	0nM_R2	FBgn0035625
Blimp-1	4169.97	2000nM_R3	FBgn0035625
Blimp-1	5494.82	2000nM_R1	FBgn0035625
blot	2911.85	200nM_R3	FBgn0027660
blot	2734.59	20nM_R2	FBgn0027660
blot	2349.83	0nM_R1	FBgn0027660
blot	2528.21	20nM_R1	FBgn0027660
blot	1986.84	0nM_R3	FBgn0027660
blot	3096.44	2000nM_R2	FBgn0027660
blot	2799.87	200nM_R2	FBgn0027660
blot	2622.47	20nM_R3	FBgn0027660
blot	2976.06	200nM_R1	FBgn0027660
blot	3258.97	2000nM_R1	FBgn0027660
blot	2327.82	0nM_R2	FBgn0027660
blot	3818.53	2000nM_R3	FBgn0027660
bmm	21.4998	0nM_R3	FBgn0036449
bmm	304.463	200nM_R2	FBgn0036449
bmm	32.7275	0nM_R1	FBgn0036449
bmm	77.4526	20nM_R2	FBgn0036449
bmm	133.491	200nM_R1	FBgn0036449
bmm	310.634	2000nM_R1	FBgn0036449
bmm	252.9	2000nM_R2	FBgn0036449
bmm	164.305	200nM_R3	FBgn0036449
bmm	410.013	2000nM_R3	FBgn0036449
bmm	39.4184	0nM_R2	FBgn0036449
bmm	48.702	20nM_R3	FBgn0036449
bmm	60.7176	20nM_R1	FBgn0036449
bnb	17426.5	20nM_R3	FBgn0001090
bnb	24721	2000nM_R2	FBgn0001090
bnb	14136.8	0nM_R3	FBgn0001090
bnb	13286.1	0nM_R2	FBgn0001090
bnb	21384.5	2000nM_R3	FBgn0001090
bnb	23525.8	200nM_R1	FBgn0001090
bnb	22075.9	2000nM_R1	FBgn0001090
bnb	18077	20nM_R1	FBgn0001090
bnb	22497.5	200nM_R2	FBgn0001090
bnb	23447	200nM_R3	FBgn0001090
bnb	13646.1	0nM_R1	FBgn0001090
bnb	16930.5	20nM_R2	FBgn0001090
bou	1164.92	2000nM_R2	FBgn0261284
bou	710.841	0nM_R1	FBgn0261284
bou	1225.32	200nM_R2	FBgn0261284
bou	879.595	0nM_R3	FBgn0261284
bou	751.08	0nM_R2	FBgn0261284
bou	898.337	20nM_R2	FBgn0261284
bou	1042.2	2000nM_R1	FBgn0261284
bou	966.422	20nM_R1	FBgn0261284
bou	1069.5	200nM_R1	FBgn0261284
bou	1007.01	2000nM_R3	FBgn0261284
bou	1294.16	200nM_R3	FBgn0261284
bou	1030.18	20nM_R3	FBgn0261284
bowl	10081.8	20nM_R2	FBgn0004893
bowl	9015.77	0nM_R1	FBgn0004893
bowl	12691.3	2000nM_R1	FBgn0004893
bowl	9003.38	0nM_R2	FBgn0004893
bowl	8990.71	0nM_R3	FBgn0004893
bowl	12203.5	2000nM_R3	FBgn0004893
bowl	11480.1	200nM_R2	FBgn0004893
bowl	11876	200nM_R1	FBgn0004893
bowl	11951.1	2000nM_R2	FBgn0004893
bowl	11861.4	200nM_R3	FBgn0004893
bowl	10125.3	20nM_R3	FBgn0004893
bowl	10350.7	20nM_R1	FBgn0004893
br	21536.3	20nM_R2	FBgn0283451
br	48085	200nM_R1	FBgn0283451
br	22209.5	20nM_R3	FBgn0283451
br	52143.8	2000nM_R3	FBgn0283451
br	46653.7	2000nM_R2	FBgn0283451
br	5104.15	0nM_R2	FBgn0283451
br	48594.7	200nM_R2	FBgn0283451
br	62024.3	2000nM_R1	FBgn0283451
br	27962.2	20nM_R1	FBgn0283451
br	48094.8	200nM_R3	FBgn0283451
br	4807.74	0nM_R3	FBgn0283451
br	6426.37	0nM_R1	FBgn0283451
brat	5817.94	0nM_R2	FBgn0010300
brat	17027.6	200nM_R2	FBgn0010300
brat	12355.4	20nM_R3	FBgn0010300
brat	21496.6	200nM_R3	FBgn0010300
brat	5338.28	0nM_R3	FBgn0010300
brat	23907.5	200nM_R1	FBgn0010300
brat	6202.52	0nM_R1	FBgn0010300
brat	28011.3	2000nM_R1	FBgn0010300
brat	21142.4	2000nM_R2	FBgn0010300
brat	26374.5	2000nM_R3	FBgn0010300
brat	12942.5	20nM_R2	FBgn0010300
brat	13961.7	20nM_R1	FBgn0010300
bs	1737.67	2000nM_R3	FBgn0004101
bs	1757.65	2000nM_R2	FBgn0004101
bs	1096.29	20nM_R1	FBgn0004101
bs	978.051	20nM_R2	FBgn0004101
bs	996.363	20nM_R3	FBgn0004101
bs	828.66	0nM_R1	FBgn0004101
bs	1526.51	200nM_R1	FBgn0004101
bs	710.126	0nM_R3	FBgn0004101
bs	1768.41	2000nM_R1	FBgn0004101
bs	1411.81	200nM_R3	FBgn0004101
bs	1508.88	200nM_R2	FBgn0004101
bs	795.826	0nM_R2	FBgn0004101
cact	3424.04	200nM_R3	FBgn0000250
cact	2953.18	0nM_R2	FBgn0000250
cact	3090.9	200nM_R2	FBgn0000250
cact	3674.95	2000nM_R2	FBgn0000250
cact	2834.18	0nM_R3	FBgn0000250
cact	3260.92	20nM_R2	FBgn0000250
cact	2955.95	0nM_R1	FBgn0000250
cact	3870.34	2000nM_R3	FBgn0000250
cact	3565.44	2000nM_R1	FBgn0000250
cact	3367.88	20nM_R3	FBgn0000250
cact	3488.04	200nM_R1	FBgn0000250
cact	3000.46	20nM_R1	FBgn0000250
Cad86C	3860.16	200nM_R3	FBgn0261053
Cad86C	3182.54	20nM_R3	FBgn0261053
Cad86C	3285.84	0nM_R1	FBgn0261053
Cad86C	5084.62	2000nM_R1	FBgn0261053
Cad86C	4144.4	2000nM_R2	FBgn0261053
Cad86C	5100.38	2000nM_R3	FBgn0261053
Cad86C	2753.87	0nM_R3	FBgn0261053
Cad86C	4468.02	200nM_R1	FBgn0261053
Cad86C	3310.8	20nM_R1	FBgn0261053
Cad86C	3275.62	20nM_R2	FBgn0261053
Cad86C	3100.2	0nM_R2	FBgn0261053
Cad86C	3634.16	200nM_R2	FBgn0261053
CadN	1493.96	200nM_R2	FBgn0015609
CadN	1406.63	20nM_R1	FBgn0015609
CadN	1201.32	20nM_R3	FBgn0015609
CadN	1080.28	0nM_R2	FBgn0015609
CadN	1312.41	200nM_R3	FBgn0015609
CadN	1837.46	200nM_R1	FBgn0015609
CadN	1002.27	0nM_R3	FBgn0015609
CadN	1817.27	2000nM_R3	FBgn0015609
CadN	1287.3	20nM_R2	FBgn0015609
CadN	1273.75	0nM_R1	FBgn0015609
CadN	1395.69	2000nM_R2	FBgn0015609
CadN	2251.95	2000nM_R1	FBgn0015609
Cals	2464.06	200nM_R2	FBgn0039928
Cals	2377.33	0nM_R1	FBgn0039928
Cals	2159.8	20nM_R3	FBgn0039928
Cals	2113.68	0nM_R2	FBgn0039928
Cals	2096.86	0nM_R3	FBgn0039928
Cals	2683.95	200nM_R1	FBgn0039928
Cals	2561.95	20nM_R1	FBgn0039928
Cals	2392.57	200nM_R3	FBgn0039928
Cals	2884.36	2000nM_R3	FBgn0039928
Cals	2582.74	2000nM_R2	FBgn0039928
Cals	2985.31	2000nM_R1	FBgn0039928
Cals	2216.73	20nM_R2	FBgn0039928
CanA-14F	1612.62	200nM_R3	FBgn0267912
CanA-14F	1362.77	0nM_R1	FBgn0267912
CanA-14F	1248.89	0nM_R3	FBgn0267912
CanA-14F	1644.7	200nM_R2	FBgn0267912
CanA-14F	1803.76	2000nM_R3	FBgn0267912
CanA-14F	1430.78	0nM_R2	FBgn0267912
CanA-14F	1739.79	2000nM_R1	FBgn0267912
CanA-14F	1372.89	20nM_R1	FBgn0267912
CanA-14F	1393.42	20nM_R3	FBgn0267912
CanA-14F	1526.88	2000nM_R2	FBgn0267912
CanA-14F	1342.13	20nM_R2	FBgn0267912
CanA-14F	1579.91	200nM_R1	FBgn0267912
caup	2957.9	20nM_R2	FBgn0015919
caup	2399.76	0nM_R3	FBgn0015919
caup	2784.46	0nM_R1	FBgn0015919
caup	2331.01	0nM_R2	FBgn0015919
caup	3624.79	2000nM_R3	FBgn0015919
caup	3345.94	200nM_R3	FBgn0015919
caup	3067.93	20nM_R1	FBgn0015919
caup	3747.17	200nM_R1	FBgn0015919
caup	3441.02	2000nM_R2	FBgn0015919
caup	4043.61	2000nM_R1	FBgn0015919
caup	2792.93	20nM_R3	FBgn0015919
caup	3664.01	200nM_R2	FBgn0015919
CCKLR-17D3	599.568	0nM_R1	FBgn0030954
CCKLR-17D3	637.535	20nM_R1	FBgn0030954
CCKLR-17D3	526.113	0nM_R3	FBgn0030954
CCKLR-17D3	1630.68	2000nM_R1	FBgn0030954
CCKLR-17D3	1231.26	200nM_R1	FBgn0030954
CCKLR-17D3	1628.04	2000nM_R2	FBgn0030954
CCKLR-17D3	578.492	0nM_R2	FBgn0030954
CCKLR-17D3	876.289	20nM_R2	FBgn0030954
CCKLR-17D3	1764.71	2000nM_R3	FBgn0030954
CCKLR-17D3	760.293	20nM_R3	FBgn0030954
CCKLR-17D3	1162.63	200nM_R2	FBgn0030954
CCKLR-17D3	1443.25	200nM_R3	FBgn0030954
CD98hc	3826.49	20nM_R3	FBgn0037533
CD98hc	3310.34	0nM_R3	FBgn0037533
CD98hc	5953.45	200nM_R2	FBgn0037533
CD98hc	5462.64	200nM_R3	FBgn0037533
CD98hc	3366.54	0nM_R2	FBgn0037533
CD98hc	3268.82	0nM_R1	FBgn0037533
CD98hc	6263.96	2000nM_R1	FBgn0037533
CD98hc	4364.92	20nM_R1	FBgn0037533
CD98hc	6469.49	2000nM_R2	FBgn0037533
CD98hc	5746.19	2000nM_R3	FBgn0037533
CD98hc	5875.18	200nM_R1	FBgn0037533
CD98hc	3956.3	20nM_R2	FBgn0037533
Cdep	5142.8	20nM_R3	FBgn0265082
Cdep	5168.41	20nM_R2	FBgn0265082
Cdep	6689.07	2000nM_R1	FBgn0265082
Cdep	5279.6	0nM_R1	FBgn0265082
Cdep	6398.15	200nM_R1	FBgn0265082
Cdep	6142.69	2000nM_R3	FBgn0265082
Cdep	4463.74	0nM_R3	FBgn0265082
Cdep	5053.5	200nM_R2	FBgn0265082
Cdep	5204.85	20nM_R1	FBgn0265082
Cdep	5612.75	200nM_R3	FBgn0265082
Cdep	5619.12	2000nM_R2	FBgn0265082
Cdep	4678.01	0nM_R2	FBgn0265082
Cdk4	1104.12	20nM_R2	FBgn0016131
Cdk4	1519.19	2000nM_R1	FBgn0016131
Cdk4	1457.41	200nM_R1	FBgn0016131
Cdk4	837.824	0nM_R1	FBgn0016131
Cdk4	1555.83	200nM_R3	FBgn0016131
Cdk4	803.081	0nM_R3	FBgn0016131
Cdk4	838.44	0nM_R2	FBgn0016131
Cdk4	1621.28	2000nM_R3	FBgn0016131
Cdk4	1422.32	200nM_R2	FBgn0016131
Cdk4	1579.04	2000nM_R2	FBgn0016131
Cdk4	1050.75	20nM_R1	FBgn0016131
Cdk4	1152.62	20nM_R3	FBgn0016131
CG10005	840.571	0nM_R2	FBgn0037972
CG10005	1195.91	20nM_R3	FBgn0037972
CG10005	973.169	20nM_R1	FBgn0037972
CG10005	2133.84	2000nM_R2	FBgn0037972
CG10005	2497.63	2000nM_R3	FBgn0037972
CG10005	1655.15	200nM_R2	FBgn0037972
CG10005	1249.42	20nM_R2	FBgn0037972
CG10005	2091.56	2000nM_R1	FBgn0037972
CG10005	544.586	0nM_R1	FBgn0037972
CG10005	1722.82	200nM_R1	FBgn0037972
CG10005	1692.75	200nM_R3	FBgn0037972
CG10005	622.23	0nM_R3	FBgn0037972
CG10026	2.6182	0nM_R1	FBgn0032785
CG10026	197.881	200nM_R1	FBgn0032785
CG10026	48.0545	20nM_R2	FBgn0032785
CG10026	578.936	2000nM_R1	FBgn0032785
CG10026	18.5526	20nM_R1	FBgn0032785
CG10026	252.227	200nM_R2	FBgn0032785
CG10026	3.79408	0nM_R3	FBgn0032785
CG10026	669.838	2000nM_R3	FBgn0032785
CG10026	40.585	20nM_R3	FBgn0032785
CG10026	13.8497	0nM_R2	FBgn0032785
CG10026	191.689	200nM_R3	FBgn0032785
CG10026	491.574	2000nM_R2	FBgn0032785
CG10098	877.9	200nM_R1	FBgn0037472
CG10098	672.954	20nM_R1	FBgn0037472
CG10098	915.849	200nM_R3	FBgn0037472
CG10098	669.048	0nM_R2	FBgn0037472
CG10098	853.691	200nM_R2	FBgn0037472
CG10098	562.913	0nM_R1	FBgn0037472
CG10098	776.222	20nM_R2	FBgn0037472
CG10098	1052.34	2000nM_R1	FBgn0037472
CG10098	629.068	20nM_R3	FBgn0037472
CG10098	535.598	0nM_R3	FBgn0037472
CG10098	1093.37	2000nM_R3	FBgn0037472
CG10098	1038.47	2000nM_R2	FBgn0037472
CG10254	775.095	2000nM_R1	FBgn0027512
CG10254	540.657	0nM_R3	FBgn0027512
CG10254	583.072	20nM_R3	FBgn0027512
CG10254	767.966	200nM_R1	FBgn0027512
CG10254	678.088	2000nM_R2	FBgn0027512
CG10254	682.576	200nM_R3	FBgn0027512
CG10254	679.7	20nM_R1	FBgn0027512
CG10254	628.368	0nM_R1	FBgn0027512
CG10254	594.745	20nM_R2	FBgn0027512
CG10254	549.727	0nM_R2	FBgn0027512
CG10254	715.646	2000nM_R3	FBgn0027512
CG10254	735.787	200nM_R2	FBgn0027512
CG10283	2253.14	2000nM_R1	FBgn0032681
CG10283	455.229	20nM_R3	FBgn0032681
CG10283	1331.28	200nM_R2	FBgn0032681
CG10283	399.135	20nM_R2	FBgn0032681
CG10283	1413.43	200nM_R1	FBgn0032681
CG10283	344.293	0nM_R1	FBgn0032681
CG10283	2527.66	2000nM_R3	FBgn0032681
CG10283	384.545	20nM_R1	FBgn0032681
CG10283	1999.49	2000nM_R2	FBgn0032681
CG10283	335.144	0nM_R3	FBgn0032681
CG10283	420.818	0nM_R2	FBgn0032681
CG10283	1435.13	200nM_R3	FBgn0032681
CG10359	3061.05	200nM_R2	FBgn0035452
CG10359	3346.96	200nM_R3	FBgn0035452
CG10359	721.314	0nM_R1	FBgn0035452
CG10359	3064.01	200nM_R1	FBgn0035452
CG10359	3433.12	2000nM_R2	FBgn0035452
CG10359	3116.4	2000nM_R3	FBgn0035452
CG10359	836.595	0nM_R3	FBgn0035452
CG10359	1948.02	20nM_R1	FBgn0035452
CG10359	1648.55	20nM_R2	FBgn0035452
CG10359	785.172	0nM_R2	FBgn0035452
CG10359	1850	20nM_R3	FBgn0035452
CG10359	3331.71	2000nM_R1	FBgn0035452
CG10413	1578.14	200nM_R3	FBgn0032689
CG10413	1626.79	200nM_R2	FBgn0032689
CG10413	1378.88	20nM_R2	FBgn0032689
CG10413	1661.24	2000nM_R2	FBgn0032689
CG10413	1917.46	2000nM_R1	FBgn0032689
CG10413	1817.05	200nM_R1	FBgn0032689
CG10413	1193.87	0nM_R3	FBgn0032689
CG10413	1616.77	2000nM_R3	FBgn0032689
CG10413	1280.46	20nM_R3	FBgn0032689
CG10413	1282.7	0nM_R2	FBgn0032689
CG10413	1521.31	20nM_R1	FBgn0032689
CG10413	1434.77	0nM_R1	FBgn0032689
CG10916	265.321	2000nM_R1	FBgn0034312
CG10916	163.6	20nM_R1	FBgn0034312
CG10916	182.561	200nM_R3	FBgn0034312
CG10916	237.302	200nM_R2	FBgn0034312
CG10916	149.234	0nM_R3	FBgn0034312
CG10916	252.9	2000nM_R2	FBgn0034312
CG10916	199.543	20nM_R3	FBgn0034312
CG10916	202.419	0nM_R2	FBgn0034312
CG10916	298.123	2000nM_R3	FBgn0034312
CG10916	207.483	20nM_R2	FBgn0034312
CG10916	125.674	0nM_R1	FBgn0034312
CG10916	188.458	200nM_R1	FBgn0034312
CG10960	1631.9	200nM_R3	FBgn0036316
CG10960	2864.87	2000nM_R1	FBgn0036316
CG10960	254.333	20nM_R3	FBgn0036316
CG10960	329.032	20nM_R2	FBgn0036316
CG10960	2573.26	2000nM_R2	FBgn0036316
CG10960	3083.36	2000nM_R3	FBgn0036316
CG10960	1861.02	200nM_R1	FBgn0036316
CG10960	41.8912	0nM_R1	FBgn0036316
CG10960	281.662	20nM_R1	FBgn0036316
CG10960	1905.88	200nM_R2	FBgn0036316
CG10960	22.7645	0nM_R3	FBgn0036316
CG10960	45.8106	0nM_R2	FBgn0036316
CG11034	15.7092	0nM_R1	FBgn0031741
CG11034	299.962	200nM_R1	FBgn0031741
CG11034	420.936	2000nM_R1	FBgn0031741
CG11034	317.896	200nM_R2	FBgn0031741
CG11034	43.5318	20nM_R2	FBgn0031741
CG11034	492.617	2000nM_R3	FBgn0031741
CG11034	48.9114	20nM_R1	FBgn0031741
CG11034	13.8497	0nM_R2	FBgn0031741
CG11034	417.285	2000nM_R2	FBgn0031741
CG11034	302.24	200nM_R3	FBgn0031741
CG11034	54.1134	20nM_R3	FBgn0031741
CG11034	12.0146	0nM_R3	FBgn0031741
CG11050	594.315	2000nM_R2	FBgn0031836
CG11050	210.942	0nM_R2	FBgn0031836
CG11050	272.497	20nM_R2	FBgn0031836
CG11050	300.215	20nM_R1	FBgn0031836
CG11050	486.544	200nM_R2	FBgn0031836
CG11050	196.028	0nM_R3	FBgn0031836
CG11050	221.238	0nM_R1	FBgn0031836
CG11050	245.539	20nM_R3	FBgn0031836
CG11050	524.083	2000nM_R1	FBgn0031836
CG11050	509.888	2000nM_R3	FBgn0031836
CG11050	418.877	200nM_R3	FBgn0031836
CG11050	370.634	200nM_R1	FBgn0031836
CG11069	2422.47	2000nM_R1	FBgn0039244
CG11069	1366.7	0nM_R1	FBgn0039244
CG11069	1375.99	0nM_R3	FBgn0039244
CG11069	1823.81	20nM_R2	FBgn0039244
CG11069	2114.67	200nM_R3	FBgn0039244
CG11069	1777.68	20nM_R1	FBgn0039244
CG11069	2029.76	200nM_R2	FBgn0039244
CG11069	2399.25	2000nM_R3	FBgn0039244
CG11069	2104.45	200nM_R1	FBgn0039244
CG11069	1533.06	0nM_R2	FBgn0039244
CG11069	1781.68	20nM_R3	FBgn0039244
CG11069	2312.45	2000nM_R2	FBgn0039244
CG11170	129.868	20nM_R1	FBgn0034705
CG11170	193.169	200nM_R1	FBgn0034705
CG11170	131.04	0nM_R2	FBgn0034705
CG11170	229.19	2000nM_R2	FBgn0034705
CG11170	130.549	20nM_R3	FBgn0034705
CG11170	249.242	200nM_R2	FBgn0034705
CG11170	202.121	2000nM_R1	FBgn0034705
CG11170	149.234	0nM_R3	FBgn0034705
CG11170	142.468	20nM_R2	FBgn0034705
CG11170	112.583	0nM_R1	FBgn0034705
CG11170	193.718	200nM_R3	FBgn0034705
CG11170	239.55	2000nM_R3	FBgn0034705
CG11248	367.476	20nM_R2	FBgn0037117
CG11248	375.712	0nM_R1	FBgn0037117
CG11248	547.435	2000nM_R3	FBgn0037117
CG11248	455.203	200nM_R2	FBgn0037117
CG11248	301.498	0nM_R2	FBgn0037117
CG11248	335.144	0nM_R3	FBgn0037117
CG11248	456.8	2000nM_R2	FBgn0037117
CG11248	355.873	20nM_R1	FBgn0037117
CG11248	473.645	200nM_R3	FBgn0037117
CG11248	415.997	20nM_R3	FBgn0037117
CG11248	447.588	200nM_R1	FBgn0037117
CG11248	507.985	2000nM_R1	FBgn0037117
CG11249	49.9554	0nM_R3	FBgn0037115
CG11249	368.64	200nM_R2	FBgn0037115
CG11249	355.64	2000nM_R2	FBgn0037115
CG11249	101.209	0nM_R2	FBgn0037115
CG11249	77.2369	0nM_R1	FBgn0037115
CG11249	161.124	20nM_R2	FBgn0037115
CG11249	638.299	2000nM_R3	FBgn0037115
CG11249	361.066	200nM_R3	FBgn0037115
CG11249	238.713	200nM_R1	FBgn0037115
CG11249	491.291	2000nM_R1	FBgn0037115
CG11249	118.062	20nM_R1	FBgn0037115
CG11249	218.483	20nM_R3	FBgn0037115
CG11275	2777.37	20nM_R3	FBgn0034706
CG11275	3465.51	200nM_R2	FBgn0034706
CG11275	3977.81	200nM_R3	FBgn0034706
CG11275	851.772	0nM_R3	FBgn0034706
CG11275	898.043	0nM_R1	FBgn0034706
CG11275	4741.43	2000nM_R3	FBgn0034706
CG11275	2782.64	20nM_R2	FBgn0034706
CG11275	2953.24	20nM_R1	FBgn0034706
CG11275	1153.79	0nM_R2	FBgn0034706
CG11275	3760.3	2000nM_R2	FBgn0034706
CG11275	4053.42	200nM_R1	FBgn0034706
CG11275	3731.19	2000nM_R1	FBgn0034706
CG11357	1223.41	20nM_R2	FBgn0035558
CG11357	582.55	0nM_R1	FBgn0035558
CG11357	670.288	0nM_R3	FBgn0035558
CG11357	641.348	0nM_R2	FBgn0035558
CG11357	1181.12	2000nM_R1	FBgn0035558
CG11357	1271.7	20nM_R1	FBgn0035558
CG11357	1392.54	200nM_R3	FBgn0035558
CG11357	1225.53	2000nM_R3	FBgn0035558
CG11357	1109.6	2000nM_R2	FBgn0035558
CG11357	1238.75	200nM_R2	FBgn0035558
CG11357	1227.02	20nM_R3	FBgn0035558
CG11357	1396.16	200nM_R1	FBgn0035558
CG11370	1487.99	200nM_R2	FBgn0037181
CG11370	1229.25	200nM_R3	FBgn0037181
CG11370	903.381	2000nM_R3	FBgn0037181
CG11370	1368.82	2000nM_R2	FBgn0037181
CG11370	665.851	0nM_R2	FBgn0037181
CG11370	893.547	20nM_R3	FBgn0037181
CG11370	1220.26	200nM_R1	FBgn0037181
CG11370	539.349	0nM_R1	FBgn0037181
CG11370	944.095	0nM_R3	FBgn0037181
CG11370	922.363	2000nM_R1	FBgn0037181
CG11370	715.119	20nM_R1	FBgn0037181
CG11370	768.307	20nM_R2	FBgn0037181
CG11409	471.615	2000nM_R1	FBgn0024366
CG11409	132.219	0nM_R1	FBgn0024366
CG11409	186.438	0nM_R2	FBgn0024366
CG11409	180.466	20nM_R1	FBgn0024366
CG11409	257.233	20nM_R2	FBgn0024366
CG11409	98.6462	0nM_R3	FBgn0024366
CG11409	613.518	2000nM_R3	FBgn0024366
CG11409	449.158	200nM_R1	FBgn0024366
CG11409	352.952	200nM_R3	FBgn0024366
CG11409	420.446	2000nM_R2	FBgn0024366
CG11409	246.216	20nM_R3	FBgn0024366
CG11409	316.403	200nM_R2	FBgn0024366
CG11593	1492.12	2000nM_R3	FBgn0035488
CG11593	1328.64	200nM_R3	FBgn0035488
CG11593	1183.62	0nM_R2	FBgn0035488
CG11593	1507.86	2000nM_R1	FBgn0035488
CG11593	1422.32	200nM_R2	FBgn0035488
CG11593	1147.08	0nM_R3	FBgn0035488
CG11593	1219.41	20nM_R1	FBgn0035488
CG11593	1488.95	2000nM_R2	FBgn0035488
CG11593	1377.31	200nM_R1	FBgn0035488
CG11593	1199.96	20nM_R3	FBgn0035488
CG11593	1163.79	0nM_R1	FBgn0035488
CG11593	1354.01	20nM_R2	FBgn0035488
CG11686	464.716	20nM_R2	FBgn0040551
CG11686	853.796	2000nM_R1	FBgn0040551
CG11686	226.474	0nM_R1	FBgn0040551
CG11686	693.997	200nM_R2	FBgn0040551
CG11686	432.907	20nM_R3	FBgn0040551
CG11686	282.321	0nM_R2	FBgn0040551
CG11686	687.648	200nM_R3	FBgn0040551
CG11686	255.468	0nM_R3	FBgn0040551
CG11686	628.193	200nM_R1	FBgn0040551
CG11686	801.376	2000nM_R2	FBgn0040551
CG11686	944.682	2000nM_R3	FBgn0040551
CG11686	365.992	20nM_R1	FBgn0040551
CG11835	40.5821	0nM_R1	FBgn0031264
CG11835	492.483	2000nM_R1	FBgn0031264
CG11835	20.2419	0nM_R2	FBgn0031264
CG11835	54.8387	20nM_R2	FBgn0031264
CG11835	397.998	2000nM_R3	FBgn0031264
CG11835	303.103	200nM_R1	FBgn0031264
CG11835	445.736	2000nM_R2	FBgn0031264
CG11835	319.388	200nM_R2	FBgn0031264
CG11835	283.984	200nM_R3	FBgn0031264
CG11835	111.316	20nM_R1	FBgn0031264
CG11835	66.2889	20nM_R3	FBgn0031264
CG11835	27.8233	0nM_R3	FBgn0031264
CG11873	8678.76	200nM_R3	FBgn0039633
CG11873	8572.73	200nM_R2	FBgn0039633
CG11873	6520.77	0nM_R3	FBgn0039633
CG11873	6390.04	0nM_R2	FBgn0039633
CG11873	10911.9	2000nM_R3	FBgn0039633
CG11873	8815.14	2000nM_R2	FBgn0039633
CG11873	7514.32	20nM_R3	FBgn0039633
CG11873	8783.82	20nM_R1	FBgn0039633
CG11873	10808.1	200nM_R1	FBgn0039633
CG11873	13201.6	2000nM_R1	FBgn0039633
CG11873	8332.42	0nM_R1	FBgn0039633
CG11873	7566.61	20nM_R2	FBgn0039633
CG11899	1394.1	20nM_R3	FBgn0014427
CG11899	956.952	0nM_R1	FBgn0014427
CG11899	1920.7	200nM_R1	FBgn0014427
CG11899	1440.36	20nM_R1	FBgn0014427
CG11899	2266.26	2000nM_R1	FBgn0014427
CG11899	813.937	0nM_R2	FBgn0014427
CG11899	1433.72	20nM_R2	FBgn0014427
CG11899	2257.33	2000nM_R3	FBgn0014427
CG11899	2551.13	2000nM_R2	FBgn0014427
CG11899	854.301	0nM_R3	FBgn0014427
CG11899	2059.61	200nM_R2	FBgn0014427
CG11899	1838.8	200nM_R3	FBgn0014427
CG11905	415.53	20nM_R2	FBgn0036678
CG11905	155.543	0nM_R2	FBgn0036678
CG11905	1930.08	200nM_R3	FBgn0036678
CG11905	114.455	0nM_R3	FBgn0036678
CG11905	112.583	0nM_R1	FBgn0036678
CG11905	2264.08	2000nM_R3	FBgn0036678
CG11905	1968.56	200nM_R2	FBgn0036678
CG11905	2655.45	2000nM_R2	FBgn0036678
CG11905	1670.99	200nM_R1	FBgn0036678
CG11905	438.318	20nM_R3	FBgn0036678
CG11905	409.844	20nM_R1	FBgn0036678
CG11905	2428.43	2000nM_R1	FBgn0036678
CG12009	257.572	2000nM_R3	FBgn0035430
CG12009	284.998	200nM_R3	FBgn0035430
CG12009	353.359	200nM_R1	FBgn0035430
CG12009	201.086	0nM_R3	FBgn0035430
CG12009	192.831	0nM_R2	FBgn0035430
CG12009	206.838	0nM_R1	FBgn0035430
CG12009	242.871	20nM_R1	FBgn0035430
CG12009	204.09	20nM_R2	FBgn0035430
CG12009	253.72	200nM_R2	FBgn0035430
CG12009	204.278	20nM_R3	FBgn0035430
CG12009	350.581	2000nM_R1	FBgn0035430
CG12009	374.608	2000nM_R2	FBgn0035430
CG1273	1256.66	200nM_R2	FBgn0035522
CG1273	191.653	20nM_R2	FBgn0035522
CG1273	1286.04	200nM_R3	FBgn0035522
CG1273	197.332	20nM_R1	FBgn0035522
CG1273	25.9262	0nM_R3	FBgn0035522
CG1273	1757.68	2000nM_R1	FBgn0035522
CG1273	31.9609	0nM_R2	FBgn0035522
CG1273	173.839	20nM_R3	FBgn0035522
CG1273	28.8002	0nM_R1	FBgn0035522
CG1273	1588.53	2000nM_R2	FBgn0035522
CG1273	1658.08	2000nM_R3	FBgn0035522
CG1273	1333.34	200nM_R1	FBgn0035522
CG12880	1843.29	0nM_R3	FBgn0046258
CG12880	3134.38	2000nM_R2	FBgn0046258
CG12880	2460.95	200nM_R1	FBgn0046258
CG12880	2099.82	20nM_R1	FBgn0046258
CG12880	2913.76	2000nM_R1	FBgn0046258
CG12880	2535.57	200nM_R3	FBgn0046258
CG12880	1896.89	0nM_R1	FBgn0046258
CG12880	3120.16	2000nM_R3	FBgn0046258
CG12880	1950.68	0nM_R2	FBgn0046258
CG12880	2341.68	200nM_R2	FBgn0046258
CG12880	2261.39	20nM_R2	FBgn0046258
CG12880	2182.12	20nM_R3	FBgn0046258
CG1299	926.536	2000nM_R1	FBgn0035501
CG1299	768.962	2000nM_R3	FBgn0035501
CG1299	650.936	0nM_R2	FBgn0035501
CG1299	728.612	20nM_R1	FBgn0035501
CG1299	935.729	2000nM_R2	FBgn0035501
CG1299	913.821	200nM_R3	FBgn0035501
CG1299	737.295	20nM_R3	FBgn0035501
CG1299	681.244	20nM_R2	FBgn0035501
CG1299	853.691	200nM_R2	FBgn0035501
CG1299	852.772	200nM_R1	FBgn0035501
CG1299	686.729	0nM_R3	FBgn0035501
CG1299	434.621	0nM_R1	FBgn0035501
CG13024	238.674	2000nM_R2	FBgn0036665
CG13024	153.481	20nM_R1	FBgn0036665
CG13024	178.504	200nM_R3	FBgn0036665
CG13024	143.824	0nM_R2	FBgn0036665
CG13024	146.619	0nM_R1	FBgn0036665
CG13024	188.458	200nM_R1	FBgn0036665
CG13024	226.566	2000nM_R1	FBgn0036665
CG13024	232.791	2000nM_R3	FBgn0036665
CG13024	165.081	20nM_R2	FBgn0036665
CG13024	155.576	20nM_R3	FBgn0036665
CG13024	130.264	0nM_R3	FBgn0036665
CG13024	197.006	200nM_R2	FBgn0036665
CG13300	1988.52	0nM_R1	FBgn0035699
CG13300	2737.64	2000nM_R2	FBgn0035699
CG13300	2107.72	20nM_R3	FBgn0035699
CG13300	1892.08	0nM_R2	FBgn0035699
CG13300	3299.63	2000nM_R3	FBgn0035699
CG13300	3232.74	2000nM_R1	FBgn0035699
CG13300	2373.02	200nM_R2	FBgn0035699
CG13300	2702.8	200nM_R1	FBgn0035699
CG13300	2348.96	200nM_R3	FBgn0035699
CG13300	2237.08	20nM_R2	FBgn0035699
CG13300	2153.79	20nM_R1	FBgn0035699
CG13300	1491.07	0nM_R3	FBgn0035699
CG13367	674.374	0nM_R2	FBgn0025634
CG13367	762.999	20nM_R3	FBgn0025634
CG13367	792.113	200nM_R3	FBgn0025634
CG13367	666.332	0nM_R1	FBgn0025634
CG13367	648.788	0nM_R3	FBgn0025634
CG13367	691.506	20nM_R1	FBgn0025634
CG13367	908.913	200nM_R2	FBgn0025634
CG13367	918.343	2000nM_R2	FBgn0025634
CG13367	697.639	20nM_R2	FBgn0025634
CG13367	885.396	2000nM_R1	FBgn0025634
CG13367	767.966	200nM_R1	FBgn0025634
CG13367	958.95	2000nM_R3	FBgn0025634
CG13531	441.167	0nM_R1	FBgn0034786
CG13531	595.495	200nM_R2	FBgn0034786
CG13531	397.746	0nM_R3	FBgn0034786
CG13531	521.606	2000nM_R2	FBgn0034786
CG13531	538.556	200nM_R3	FBgn0034786
CG13531	407.88	20nM_R3	FBgn0034786
CG13531	499.234	20nM_R1	FBgn0034786
CG13531	539.175	2000nM_R3	FBgn0034786
CG13531	609.94	2000nM_R1	FBgn0034786
CG13531	568.515	200nM_R1	FBgn0034786
CG13531	465.846	20nM_R2	FBgn0034786
CG13531	415.491	0nM_R2	FBgn0034786
CG13784	482.481	0nM_R3	FBgn0031897
CG13784	922.905	2000nM_R3	FBgn0031897
CG13784	620.186	20nM_R2	FBgn0031897
CG13784	614.863	20nM_R3	FBgn0031897
CG13784	899.11	2000nM_R1	FBgn0031897
CG13784	790.312	2000nM_R2	FBgn0031897
CG13784	662.405	0nM_R1	FBgn0031897
CG13784	652.715	20nM_R1	FBgn0031897
CG13784	597.668	0nM_R2	FBgn0031897
CG13784	687.648	200nM_R3	FBgn0031897
CG13784	822.933	200nM_R1	FBgn0031897
CG13784	798.47	200nM_R2	FBgn0031897
CG13894	334.513	200nM_R1	FBgn0035157
CG13894	115.087	0nM_R3	FBgn0035157
CG13894	333.681	200nM_R3	FBgn0035157
CG13894	316.403	200nM_R2	FBgn0035157
CG13894	215.963	20nM_R2	FBgn0035157
CG13894	339.834	2000nM_R2	FBgn0035157
CG13894	202.249	20nM_R3	FBgn0035157
CG13894	113.892	0nM_R1	FBgn0035157
CG13894	204.079	20nM_R1	FBgn0035157
CG13894	446.058	2000nM_R3	FBgn0035157
CG13894	197.092	0nM_R2	FBgn0035157
CG13894	342.234	2000nM_R1	FBgn0035157
CG14132	801.135	20nM_R1	FBgn0040817
CG14132	967.119	200nM_R2	FBgn0040817
CG14132	394.039	0nM_R1	FBgn0040817
CG14132	960.513	20nM_R3	FBgn0040817
CG14132	916.428	20nM_R2	FBgn0040817
CG14132	647.74	0nM_R2	FBgn0040817
CG14132	470.466	0nM_R3	FBgn0040817
CG14132	1197.82	2000nM_R1	FBgn0040817
CG14132	1256.63	200nM_R3	FBgn0040817
CG14132	1446.31	2000nM_R3	FBgn0040817
CG14132	1280.31	2000nM_R2	FBgn0040817
CG14132	1011.39	200nM_R1	FBgn0040817
CG14223	4083.5	20nM_R2	FBgn0031053
CG14223	4172.54	200nM_R3	FBgn0031053
CG14223	4650.2	2000nM_R2	FBgn0031053
CG14223	3391.28	0nM_R3	FBgn0031053
CG14223	3874.12	20nM_R1	FBgn0031053
CG14223	3493.99	0nM_R1	FBgn0031053
CG14223	4104.5	20nM_R3	FBgn0031053
CG14223	4748.94	2000nM_R3	FBgn0031053
CG14223	4008.77	200nM_R2	FBgn0031053
CG14223	4407.31	2000nM_R1	FBgn0031053
CG14223	3490.13	0nM_R2	FBgn0031053
CG14223	4153.93	200nM_R1	FBgn0031053
CG14301	587.986	2000nM_R3	FBgn0038632
CG14301	256.363	20nM_R1	FBgn0038632
CG14301	400.473	200nM_R1	FBgn0038632
CG14301	374.609	200nM_R2	FBgn0038632
CG14301	462.672	2000nM_R1	FBgn0038632
CG14301	471.026	2000nM_R2	FBgn0038632
CG14301	184.303	20nM_R2	FBgn0038632
CG14301	157.674	0nM_R2	FBgn0038632
CG14301	196.365	0nM_R1	FBgn0038632
CG14301	225.247	20nM_R3	FBgn0038632
CG14301	473.645	200nM_R3	FBgn0038632
CG14301	144.175	0nM_R3	FBgn0038632
CG14439	957.858	2000nM_R2	FBgn0029898
CG14439	787.042	200nM_R3	FBgn0029898
CG14439	570.436	20nM_R2	FBgn0029898
CG14439	321.865	0nM_R3	FBgn0029898
CG14439	962.906	2000nM_R1	FBgn0029898
CG14439	318.543	0nM_R2	FBgn0029898
CG14439	353.457	0nM_R1	FBgn0029898
CG14439	952.943	2000nM_R3	FBgn0029898
CG14439	791.523	200nM_R1	FBgn0029898
CG14439	512.727	20nM_R1	FBgn0029898
CG14439	877.571	200nM_R2	FBgn0029898
CG14439	559.397	20nM_R3	FBgn0029898
CG14441	1666.45	2000nM_R1	FBgn0029895
CG14441	993.418	0nM_R3	FBgn0029895
CG14441	1601	2000nM_R3	FBgn0029895
CG14441	1243.65	0nM_R1	FBgn0029895
CG14441	1150.69	2000nM_R2	FBgn0029895
CG14441	1035.53	0nM_R2	FBgn0029895
CG14441	1158.15	200nM_R2	FBgn0029895
CG14441	1055.5	20nM_R2	FBgn0029895
CG14441	1207.95	200nM_R3	FBgn0029895
CG14441	1190.74	20nM_R1	FBgn0029895
CG14441	1408.72	200nM_R1	FBgn0029895
CG14441	1122.18	20nM_R3	FBgn0029895
CG14598	1953.68	200nM_R1	FBgn0037503
CG14598	25.9262	0nM_R3	FBgn0037503
CG14598	746.088	20nM_R3	FBgn0037503
CG14598	1783.5	200nM_R2	FBgn0037503
CG14598	2276.1	2000nM_R3	FBgn0037503
CG14598	829.365	20nM_R2	FBgn0037503
CG14598	2287.13	2000nM_R1	FBgn0037503
CG14598	23.5638	0nM_R1	FBgn0037503
CG14598	35.157	0nM_R2	FBgn0037503
CG14598	2426.26	2000nM_R2	FBgn0037503
CG14598	1833.73	200nM_R3	FBgn0037503
CG14598	704.999	20nM_R1	FBgn0037503
CG14712	558.721	20nM_R3	FBgn0037924
CG14712	753.958	2000nM_R2	FBgn0037924
CG14712	703.875	200nM_R3	FBgn0037924
CG14712	746.234	200nM_R2	FBgn0037924
CG14712	632.058	20nM_R2	FBgn0037924
CG14712	638.841	0nM_R1	FBgn0037924
CG14712	487.936	0nM_R2	FBgn0037924
CG14712	693.193	20nM_R1	FBgn0037924
CG14712	488.804	0nM_R3	FBgn0037924
CG14712	870.047	200nM_R1	FBgn0037924
CG14712	721.653	2000nM_R3	FBgn0037924
CG14712	899.11	2000nM_R1	FBgn0037924
CG15046	183.274	0nM_R1	FBgn0030927
CG15046	134.058	0nM_R3	FBgn0030927
CG15046	290.183	20nM_R3	FBgn0030927
CG15046	500.877	2000nM_R3	FBgn0030927
CG15046	260.625	20nM_R2	FBgn0030927
CG15046	402.044	200nM_R1	FBgn0030927
CG15046	444.155	2000nM_R2	FBgn0030927
CG15046	438.227	2000nM_R1	FBgn0030927
CG15046	197.092	0nM_R2	FBgn0030927
CG15046	200.705	20nM_R1	FBgn0030927
CG15046	373.117	200nM_R2	FBgn0030927
CG15046	321.511	200nM_R3	FBgn0030927
CG15282	978.408	2000nM_R1	FBgn0028855
CG15282	1458.92	2000nM_R2	FBgn0028855
CG15282	40.5821	0nM_R1	FBgn0028855
CG15282	175.406	20nM_R1	FBgn0028855
CG15282	879.47	200nM_R1	FBgn0028855
CG15282	931.3	200nM_R2	FBgn0028855
CG15282	134.553	20nM_R2	FBgn0028855
CG15282	910.139	2000nM_R3	FBgn0028855
CG15282	173.163	20nM_R3	FBgn0028855
CG15282	47.9413	0nM_R2	FBgn0028855
CG15282	64.4994	0nM_R3	FBgn0028855
CG15282	1272.86	200nM_R3	FBgn0028855
CG15309	2751.87	2000nM_R2	FBgn0030183
CG15309	481.849	0nM_R3	FBgn0030183
CG15309	861.024	20nM_R2	FBgn0030183
CG15309	885.465	20nM_R1	FBgn0030183
CG15309	2404.74	200nM_R3	FBgn0030183
CG15309	2737.87	2000nM_R1	FBgn0030183
CG15309	2110.73	200nM_R1	FBgn0030183
CG15309	2408.84	200nM_R2	FBgn0030183
CG15309	461.302	0nM_R2	FBgn0030183
CG15309	408.439	0nM_R1	FBgn0030183
CG15309	2592.24	2000nM_R3	FBgn0030183
CG15309	847.551	20nM_R3	FBgn0030183
CG15385	146.783	20nM_R3	FBgn0031397
CG15385	64.4994	0nM_R3	FBgn0031397
CG15385	75.9278	0nM_R1	FBgn0031397
CG15385	144.883	2000nM_R1	FBgn0031397
CG15385	185.604	200nM_R3	FBgn0031397
CG15385	148.579	2000nM_R2	FBgn0031397
CG15385	266.584	2000nM_R3	FBgn0031397
CG15385	176.111	200nM_R2	FBgn0031397
CG15385	106.256	20nM_R1	FBgn0031397
CG15385	98.0133	0nM_R2	FBgn0031397
CG15385	150.766	200nM_R1	FBgn0031397
CG15385	133.422	20nM_R2	FBgn0031397
CG1542	374.43	2000nM_R1	FBgn0039828
CG1542	409.844	20nM_R1	FBgn0039828
CG1542	462.665	200nM_R2	FBgn0039828
CG1542	420.053	20nM_R2	FBgn0039828
CG1542	291.929	0nM_R1	FBgn0039828
CG1542	411.466	200nM_R1	FBgn0039828
CG1542	357.962	0nM_R2	FBgn0039828
CG1542	459.446	200nM_R3	FBgn0039828
CG1542	433.091	2000nM_R2	FBgn0039828
CG1542	414.644	20nM_R3	FBgn0039828
CG1542	296.571	0nM_R3	FBgn0039828
CG1542	417.523	2000nM_R3	FBgn0039828
CG15544	45.529	0nM_R3	FBgn0039804
CG15544	1646.09	200nM_R3	FBgn0039804
CG15544	2178.61	2000nM_R1	FBgn0039804
CG15544	458.497	20nM_R2	FBgn0039804
CG15544	1798.42	200nM_R2	FBgn0039804
CG15544	1567.34	200nM_R1	FBgn0039804
CG15544	432.231	20nM_R3	FBgn0039804
CG15544	538.026	20nM_R1	FBgn0039804
CG15544	90.5558	0nM_R2	FBgn0039804
CG15544	66.7641	0nM_R1	FBgn0039804
CG15544	1996.33	2000nM_R2	FBgn0039804
CG15544	2013.27	2000nM_R3	FBgn0039804
CG15547	226.149	200nM_R1	FBgn0039809
CG15547	231.792	20nM_R2	FBgn0039809
CG15547	224.145	200nM_R3	FBgn0039809
CG15547	155.167	20nM_R1	FBgn0039809
CG15547	208.811	0nM_R2	FBgn0039809
CG15547	394.106	2000nM_R1	FBgn0039809
CG15547	105.602	0nM_R3	FBgn0039809
CG15547	202.911	0nM_R1	FBgn0039809
CG15547	258.391	20nM_R3	FBgn0039809
CG15547	232.825	200nM_R2	FBgn0039809
CG15547	319.286	2000nM_R2	FBgn0039809
CG15547	521.152	2000nM_R3	FBgn0039809
CG15744	2855.93	2000nM_R1	FBgn0030466
CG15744	2370.04	200nM_R2	FBgn0030466
CG15744	1968.79	0nM_R2	FBgn0030466
CG15744	2128.53	20nM_R2	FBgn0030466
CG15744	2039.4	20nM_R3	FBgn0030466
CG15744	2487.74	20nM_R1	FBgn0030466
CG15744	1993.16	0nM_R3	FBgn0030466
CG15744	2451.39	200nM_R3	FBgn0030466
CG15744	2903.82	200nM_R1	FBgn0030466
CG15744	2600.13	2000nM_R2	FBgn0030466
CG15744	2445.81	2000nM_R3	FBgn0030466
CG15744	2359	0nM_R1	FBgn0030466
CG15905	131.726	20nM_R2	FBgn0034462
CG15905	127.166	20nM_R3	FBgn0034462
CG15905	53.6731	0nM_R1	FBgn0034462
CG15905	667.133	200nM_R2	FBgn0034462
CG15905	898.513	2000nM_R1	FBgn0034462
CG15905	1047.95	2000nM_R2	FBgn0034462
CG15905	764.825	200nM_R1	FBgn0034462
CG15905	41.7349	0nM_R3	FBgn0034462
CG15905	50.072	0nM_R2	FBgn0034462
CG15905	904.883	2000nM_R3	FBgn0034462
CG15905	701.847	200nM_R3	FBgn0034462
CG15905	173.72	20nM_R1	FBgn0034462
CG1607	2895.71	20nM_R2	FBgn0039844
CG1607	4038.66	200nM_R3	FBgn0039844
CG1607	4628.21	200nM_R1	FBgn0039844
CG1607	4702.44	2000nM_R1	FBgn0039844
CG1607	1592.72	0nM_R2	FBgn0039844
CG1607	1421.68	0nM_R1	FBgn0039844
CG1607	2751.67	20nM_R3	FBgn0039844
CG1607	4501.62	2000nM_R2	FBgn0039844
CG1607	3342.84	20nM_R1	FBgn0039844
CG1607	1333.62	0nM_R3	FBgn0039844
CG1607	3902.8	200nM_R2	FBgn0039844
CG1607	4522.91	2000nM_R3	FBgn0039844
CG16959	374.059	20nM_R3	FBgn0036481
CG16959	395.549	200nM_R3	FBgn0036481
CG16959	329.835	200nM_R2	FBgn0036481
CG16959	257.365	0nM_R3	FBgn0036481
CG16959	210.765	0nM_R1	FBgn0036481
CG16959	352.777	20nM_R2	FBgn0036481
CG16959	275.929	0nM_R2	FBgn0036481
CG16959	561.122	2000nM_R2	FBgn0036481
CG16959	670.589	2000nM_R3	FBgn0036481
CG16959	496.061	2000nM_R1	FBgn0036481
CG16959	226.005	20nM_R1	FBgn0036481
CG16959	406.755	200nM_R1	FBgn0036481
CG17211	1443.25	200nM_R3	FBgn0032414
CG17211	779.845	0nM_R2	FBgn0032414
CG17211	1664.71	200nM_R1	FBgn0032414
CG17211	904.37	20nM_R3	FBgn0032414
CG17211	2245.99	2000nM_R1	FBgn0032414
CG17211	1795.59	2000nM_R2	FBgn0032414
CG17211	1739.93	2000nM_R3	FBgn0032414
CG17211	1118.22	20nM_R1	FBgn0032414
CG17211	1096.21	20nM_R2	FBgn0032414
CG17211	557.73	0nM_R3	FBgn0032414
CG17211	1510.38	200nM_R2	FBgn0032414
CG17211	832.588	0nM_R1	FBgn0032414
CG17278	6636.77	20nM_R1	FBgn0046763
CG17278	9311.51	200nM_R2	FBgn0046763
CG17278	8084.84	200nM_R1	FBgn0046763
CG17278	8731.74	2000nM_R1	FBgn0046763
CG17278	9007.37	200nM_R3	FBgn0046763
CG17278	5617.35	0nM_R1	FBgn0046763
CG17278	9165.97	2000nM_R3	FBgn0046763
CG17278	6280.47	0nM_R3	FBgn0046763
CG17278	7850.5	20nM_R3	FBgn0046763
CG17278	6415.61	0nM_R2	FBgn0046763
CG17278	7165.21	20nM_R2	FBgn0046763
CG17278	9546.97	2000nM_R2	FBgn0046763
CG17672	600.964	20nM_R2	FBgn0083978
CG17672	534.652	20nM_R1	FBgn0083978
CG17672	1493.69	2000nM_R2	FBgn0083978
CG17672	608.776	20nM_R3	FBgn0083978
CG17672	318.703	0nM_R3	FBgn0083978
CG17672	447.452	0nM_R2	FBgn0083978
CG17672	1736.92	2000nM_R3	FBgn0083978
CG17672	1347.47	2000nM_R1	FBgn0083978
CG17672	349.53	0nM_R1	FBgn0083978
CG17672	1120.72	200nM_R3	FBgn0083978
CG17672	972.129	200nM_R1	FBgn0083978
CG17672	962.642	200nM_R2	FBgn0083978
CG17746	1290.12	20nM_R2	FBgn0035425
CG17746	1283.16	20nM_R3	FBgn0035425
CG17746	1345.9	200nM_R1	FBgn0035425
CG17746	1209.29	20nM_R1	FBgn0035425
CG17746	1422.28	2000nM_R3	FBgn0035425
CG17746	1107.5	0nM_R1	FBgn0035425
CG17746	1125.02	0nM_R2	FBgn0035425
CG17746	1394.57	200nM_R3	FBgn0035425
CG17746	1428.88	2000nM_R2	FBgn0035425
CG17746	1156.56	0nM_R3	FBgn0035425
CG17746	1348.66	2000nM_R1	FBgn0035425
CG17746	1299.94	200nM_R2	FBgn0035425
CG17834	1404.71	200nM_R3	FBgn0028394
CG17834	257.893	0nM_R1	FBgn0028394
CG17834	1167.11	200nM_R2	FBgn0028394
CG17834	1781.36	2000nM_R2	FBgn0028394
CG17834	1799.41	2000nM_R1	FBgn0028394
CG17834	1997.5	2000nM_R3	FBgn0028394
CG17834	263.144	0nM_R2	FBgn0028394
CG17834	1432.28	200nM_R1	FBgn0028394
CG17834	221.954	0nM_R3	FBgn0028394
CG17834	563.086	20nM_R2	FBgn0028394
CG17834	534.652	20nM_R1	FBgn0028394
CG17834	577.66	20nM_R3	FBgn0028394
CG1806	1425.58	2000nM_R1	FBgn0030360
CG1806	1504.75	2000nM_R2	FBgn0030360
CG1806	803.788	0nM_R1	FBgn0030360
CG1806	877.859	0nM_R2	FBgn0030360
CG1806	974.855	20nM_R1	FBgn0030360
CG1806	1040.33	20nM_R3	FBgn0030360
CG1806	1093.95	20nM_R2	FBgn0030360
CG1806	1379.35	200nM_R3	FBgn0030360
CG1806	1667.09	2000nM_R3	FBgn0030360
CG1806	737.317	0nM_R3	FBgn0030360
CG1806	1399.3	200nM_R1	FBgn0030360
CG1806	1373.07	200nM_R2	FBgn0030360
CG18130	30.1093	0nM_R1	FBgn0030359
CG18130	66.0525	0nM_R2	FBgn0030359
CG18130	160.189	200nM_R1	FBgn0030359
CG18130	79.714	20nM_R2	FBgn0030359
CG18130	101.488	200nM_R2	FBgn0030359
CG18130	181.547	200nM_R3	FBgn0030359
CG18130	248.03	2000nM_R1	FBgn0030359
CG18130	12.6469	0nM_R3	FBgn0030359
CG18130	635.295	2000nM_R3	FBgn0030359
CG18130	28.6722	20nM_R1	FBgn0030359
CG18130	113.638	20nM_R3	FBgn0030359
CG18130	256.061	2000nM_R2	FBgn0030359
CG18549	989.736	2000nM_R1	FBgn0038053
CG18549	961.49	200nM_R3	FBgn0038053
CG18549	354.114	0nM_R3	FBgn0038053
CG18549	1119.08	2000nM_R2	FBgn0038053
CG18549	801.455	200nM_R2	FBgn0038053
CG18549	554.892	20nM_R1	FBgn0038053
CG18549	395.348	0nM_R1	FBgn0038053
CG18549	638.843	20nM_R2	FBgn0038053
CG18549	686.564	20nM_R3	FBgn0038053
CG18549	385.661	0nM_R2	FBgn0038053
CG18549	1065.58	2000nM_R3	FBgn0038053
CG18549	844.92	200nM_R1	FBgn0038053
CG2841	200.817	200nM_R3	FBgn0003159
CG2841	118.249	0nM_R3	FBgn0003159
CG2841	130.595	20nM_R2	FBgn0003159
CG2841	169.612	200nM_R1	FBgn0003159
CG2841	208.761	2000nM_R3	FBgn0003159
CG2841	125.713	0nM_R2	FBgn0003159
CG2841	133.241	20nM_R1	FBgn0003159
CG2841	210.468	2000nM_R1	FBgn0003159
CG2841	167.546	2000nM_R2	FBgn0003159
CG2841	141.371	20nM_R3	FBgn0003159
CG2841	130.91	0nM_R1	FBgn0003159
CG2841	180.589	200nM_R2	FBgn0003159
CG2852	9614.03	0nM_R1	FBgn0034753
CG2852	11300	0nM_R3	FBgn0034753
CG2852	17914.4	2000nM_R3	FBgn0034753
CG2852	13509.7	20nM_R1	FBgn0034753
CG2852	14394.8	20nM_R3	FBgn0034753
CG2852	20519.9	200nM_R2	FBgn0034753
CG2852	10638.7	0nM_R2	FBgn0034753
CG2852	13949.9	20nM_R2	FBgn0034753
CG2852	22180.9	2000nM_R2	FBgn0034753
CG2852	19847.5	200nM_R3	FBgn0034753
CG2852	17487.9	2000nM_R1	FBgn0034753
CG2852	17496.7	200nM_R1	FBgn0034753
CG2865	1021.87	0nM_R3	FBgn0023526
CG2865	1213.92	2000nM_R2	FBgn0023526
CG2865	1327.2	2000nM_R1	FBgn0023526
CG2865	945.17	0nM_R1	FBgn0023526
CG2865	1443.73	20nM_R1	FBgn0023526
CG2865	1277.12	20nM_R2	FBgn0023526
CG2865	1377.31	200nM_R1	FBgn0023526
CG2865	1399.93	200nM_R2	FBgn0023526
CG2865	1604.51	200nM_R3	FBgn0023526
CG2865	1151.66	0nM_R2	FBgn0023526
CG2865	1491.37	2000nM_R3	FBgn0023526
CG2865	1569.29	20nM_R3	FBgn0023526
CG2918	4343.55	2000nM_R2	FBgn0023529
CG2918	3638	20nM_R1	FBgn0023529
CG2918	3465.29	20nM_R3	FBgn0023529
CG2918	3452.58	20nM_R2	FBgn0023529
CG2918	4042.31	2000nM_R3	FBgn0023529
CG2918	3893.96	2000nM_R1	FBgn0023529
CG2918	4402.77	200nM_R3	FBgn0023529
CG2918	3416.57	0nM_R3	FBgn0023529
CG2918	3195.51	0nM_R1	FBgn0023529
CG2918	4119.38	200nM_R1	FBgn0023529
CG2918	4286.37	200nM_R2	FBgn0023529
CG2918	3369.74	0nM_R2	FBgn0023529
CG30089	3224.24	200nM_R3	FBgn0050089
CG30089	3538.6	2000nM_R1	FBgn0050089
CG30089	4440.31	2000nM_R3	FBgn0050089
CG30089	1591.87	0nM_R1	FBgn0050089
CG30089	2526.54	20nM_R2	FBgn0050089
CG30089	3448.92	2000nM_R2	FBgn0050089
CG30089	3396.95	200nM_R1	FBgn0050089
CG30089	1339.94	0nM_R3	FBgn0050089
CG30089	2999.86	200nM_R2	FBgn0050089
CG30089	1614.02	0nM_R2	FBgn0050089
CG30089	2325.82	20nM_R1	FBgn0050089
CG30089	2602.85	20nM_R3	FBgn0050089
CG3009	44.2643	0nM_R3	FBgn0029720
CG3009	149.488	20nM_R3	FBgn0029720
CG3009	111.373	20nM_R2	FBgn0029720
CG3009	147.268	2000nM_R1	FBgn0029720
CG3009	99.5094	20nM_R1	FBgn0029720
CG3009	215.52	2000nM_R3	FBgn0029720
CG3009	86.4006	0nM_R1	FBgn0029720
CG3009	74.5754	0nM_R2	FBgn0029720
CG3009	208.642	2000nM_R2	FBgn0029720
CG3009	152.232	200nM_R2	FBgn0029720
CG3009	158.619	200nM_R1	FBgn0029720
CG3009	172.419	200nM_R3	FBgn0029720
CG30440	2370.04	200nM_R2	FBgn0050440
CG30440	2039.95	0nM_R3	FBgn0050440
CG30440	2402.16	20nM_R2	FBgn0050440
CG30440	2152.03	0nM_R2	FBgn0050440
CG30440	2332.57	20nM_R1	FBgn0050440
CG30440	2373.55	20nM_R3	FBgn0050440
CG30440	3156.95	2000nM_R3	FBgn0050440
CG30440	2841.96	2000nM_R2	FBgn0050440
CG30440	2996.48	200nM_R1	FBgn0050440
CG30440	3168.35	2000nM_R1	FBgn0050440
CG30440	2668.44	200nM_R3	FBgn0050440
CG30440	2352.45	0nM_R1	FBgn0050440
CG31051	688.612	2000nM_R3	FBgn0051051
CG31051	128.519	20nM_R3	FBgn0051051
CG31051	18.9704	0nM_R3	FBgn0051051
CG31051	224.579	200nM_R1	FBgn0051051
CG31051	351.774	2000nM_R1	FBgn0051051
CG31051	118.158	20nM_R2	FBgn0051051
CG31051	226.855	200nM_R2	FBgn0051051
CG31051	254.572	200nM_R3	FBgn0051051
CG31051	11.7819	0nM_R1	FBgn0051051
CG31051	40.4838	0nM_R2	FBgn0051051
CG31051	64.0908	20nM_R1	FBgn0051051
CG31051	365.124	2000nM_R2	FBgn0051051
CG3107	1324.04	20nM_R2	FBgn0033005
CG3107	1252.81	0nM_R1	FBgn0033005
CG3107	1271.66	20nM_R3	FBgn0033005
CG3107	1425.31	200nM_R2	FBgn0033005
CG3107	1263.43	0nM_R3	FBgn0033005
CG3107	1433.61	20nM_R1	FBgn0033005
CG3107	1414.66	2000nM_R2	FBgn0033005
CG3107	1578.81	2000nM_R1	FBgn0033005
CG3107	1573.97	2000nM_R3	FBgn0033005
CG3107	1570.48	200nM_R1	FBgn0033005
CG3107	1212.38	0nM_R2	FBgn0033005
CG3107	1557.86	200nM_R3	FBgn0033005
CG31121	5213.19	200nM_R2	FBgn0051121
CG31121	3168.06	0nM_R3	FBgn0051121
CG31121	5821.56	2000nM_R1	FBgn0051121
CG31121	3395.81	0nM_R1	FBgn0051121
CG31121	4960.17	20nM_R3	FBgn0051121
CG31121	5976.34	2000nM_R2	FBgn0051121
CG31121	5935.27	200nM_R3	FBgn0051121
CG31121	4676.94	20nM_R1	FBgn0051121
CG31121	6473.85	2000nM_R3	FBgn0051121
CG31121	3771.38	0nM_R2	FBgn0051121
CG31121	4912.3	20nM_R2	FBgn0051121
CG31121	5787.23	200nM_R1	FBgn0051121
CG31195	5875.35	2000nM_R3	FBgn0051195
CG31195	5982.94	200nM_R3	FBgn0051195
CG31195	6143	200nM_R2	FBgn0051195
CG31195	5300.13	20nM_R2	FBgn0051195
CG31195	5582	0nM_R1	FBgn0051195
CG31195	6658.85	200nM_R1	FBgn0051195
CG31195	5228.88	0nM_R3	FBgn0051195
CG31195	6134.4	2000nM_R2	FBgn0051195
CG31195	6618.71	2000nM_R1	FBgn0051195
CG31195	5019.69	20nM_R3	FBgn0051195
CG31195	5186.18	0nM_R2	FBgn0051195
CG31195	6181.39	20nM_R1	FBgn0051195
CG31224	2262.13	0nM_R1	FBgn0051224
CG31224	3513.29	200nM_R3	FBgn0051224
CG31224	4495.55	2000nM_R1	FBgn0051224
CG31224	1833.81	0nM_R3	FBgn0051224
CG31224	1872.91	0nM_R2	FBgn0051224
CG31224	4248.07	2000nM_R3	FBgn0051224
CG31224	2297.79	20nM_R3	FBgn0051224
CG31224	2262.52	20nM_R2	FBgn0051224
CG31224	3911.76	200nM_R2	FBgn0051224
CG31224	2813.25	20nM_R1	FBgn0051224
CG31224	3814.05	2000nM_R2	FBgn0051224
CG31224	3828.84	200nM_R1	FBgn0051224
CG31637	745.283	2000nM_R1	FBgn0051637
CG31637	632.295	0nM_R1	FBgn0051637
CG31637	826.074	200nM_R1	FBgn0051637
CG31637	650.15	20nM_R2	FBgn0051637
CG31637	771.345	2000nM_R2	FBgn0051637
CG31637	662.213	20nM_R3	FBgn0051637
CG31637	780.226	2000nM_R3	FBgn0051637
CG31637	611.518	0nM_R2	FBgn0051637
CG31637	841.752	200nM_R2	FBgn0051637
CG31637	681.387	20nM_R1	FBgn0051637
CG31637	724.16	200nM_R3	FBgn0051637
CG31637	555.201	0nM_R3	FBgn0051637
CG31650	573.386	0nM_R1	FBgn0031673
CG31650	730.245	200nM_R3	FBgn0031673
CG31650	801.376	2000nM_R2	FBgn0031673
CG31650	771.517	2000nM_R1	FBgn0031673
CG31650	597.668	0nM_R2	FBgn0031673
CG31650	738.127	200nM_R1	FBgn0031673
CG31650	615.098	20nM_R2	FBgn0031673
CG31650	725.408	2000nM_R3	FBgn0031673
CG31650	624.127	0nM_R3	FBgn0031673
CG31650	701.626	20nM_R1	FBgn0031673
CG31650	810.41	200nM_R2	FBgn0031673
CG31650	607.423	20nM_R3	FBgn0031673
CG3168	91.0764	20nM_R1	FBgn0029896
CG3168	188.408	2000nM_R1	FBgn0029896
CG3168	147.625	200nM_R1	FBgn0029896
CG3168	129.601	0nM_R1	FBgn0029896
CG3168	120.386	0nM_R2	FBgn0029896
CG3168	162.82	20nM_R2	FBgn0029896
CG3168	274.093	2000nM_R3	FBgn0029896
CG3168	193.718	200nM_R3	FBgn0029896
CG3168	114.315	20nM_R3	FBgn0029896
CG3168	177.604	200nM_R2	FBgn0029896
CG3168	96.7491	0nM_R3	FBgn0029896
CG3168	208.642	2000nM_R2	FBgn0029896
CG31694	1239.72	0nM_R1	FBgn0051694
CG31694	1582.06	0nM_R2	FBgn0051694
CG31694	1753.65	200nM_R2	FBgn0051694
CG31694	1708.98	200nM_R3	FBgn0051694
CG31694	1871.34	2000nM_R3	FBgn0051694
CG31694	1689.71	2000nM_R1	FBgn0051694
CG31694	1780.93	200nM_R1	FBgn0051694
CG31694	1490.96	20nM_R1	FBgn0051694
CG31694	1413.93	0nM_R3	FBgn0051694
CG31694	1595.98	20nM_R2	FBgn0051694
CG31694	1833.52	2000nM_R2	FBgn0051694
CG31694	1408.98	20nM_R3	FBgn0051694
CG31710	325.09	200nM_R1	FBgn0051710
CG31710	433.457	2000nM_R1	FBgn0051710
CG31710	264.479	20nM_R3	FBgn0051710
CG31710	304.157	20nM_R2	FBgn0051710
CG31710	163.638	0nM_R1	FBgn0051710
CG31710	455.22	2000nM_R2	FBgn0051710
CG31710	365.655	200nM_R2	FBgn0051710
CG31710	198.157	0nM_R2	FBgn0051710
CG31710	210.825	20nM_R1	FBgn0051710
CG31710	153.028	0nM_R3	FBgn0051710
CG31710	395.549	200nM_R3	FBgn0051710
CG31710	575.971	2000nM_R3	FBgn0051710
CG31869	1932.97	2000nM_R1	FBgn0051869
CG31869	958.826	0nM_R2	FBgn0051869
CG31869	1210.39	200nM_R2	FBgn0051869
CG31869	1345.9	200nM_R1	FBgn0051869
CG31869	2305.39	2000nM_R3	FBgn0051869
CG31869	720.005	0nM_R1	FBgn0051869
CG31869	1743.43	2000nM_R2	FBgn0051869
CG31869	516.628	0nM_R3	FBgn0051869
CG31869	947.87	20nM_R1	FBgn0051869
CG31869	974.094	20nM_R2	FBgn0051869
CG31869	782.615	20nM_R3	FBgn0051869
CG31869	1208.96	200nM_R3	FBgn0051869
CG32066	822.933	200nM_R1	FBgn0052066
CG32066	1046.37	2000nM_R2	FBgn0052066
CG32066	640.15	0nM_R1	FBgn0052066
CG32066	813.535	20nM_R2	FBgn0052066
CG32066	806.479	0nM_R2	FBgn0052066
CG32066	829.288	20nM_R3	FBgn0052066
CG32066	1046.81	2000nM_R3	FBgn0052066
CG32066	913.419	2000nM_R1	FBgn0052066
CG32066	691.156	0nM_R3	FBgn0052066
CG32066	876.294	200nM_R3	FBgn0052066
CG32066	917.868	200nM_R2	FBgn0052066
CG32066	745.478	20nM_R1	FBgn0052066
CG3223	698.865	200nM_R1	FBgn0037538
CG3223	676.156	20nM_R2	FBgn0037538
CG3223	620.669	20nM_R1	FBgn0037538
CG3223	821.004	2000nM_R1	FBgn0037538
CG3223	696.982	200nM_R2	FBgn0037538
CG3223	738.359	200nM_R3	FBgn0037538
CG3223	587.786	0nM_R1	FBgn0037538
CG3223	635.832	20nM_R3	FBgn0037538
CG3223	552.923	0nM_R2	FBgn0037538
CG3223	771.345	2000nM_R2	FBgn0037538
CG3223	614.009	0nM_R3	FBgn0037538
CG3223	756.196	2000nM_R3	FBgn0037538
CG32276	1822.42	0nM_R3	FBgn0047135
CG32276	2345.65	2000nM_R2	FBgn0047135
CG32276	2194.79	200nM_R3	FBgn0047135
CG32276	2058.11	200nM_R2	FBgn0047135
CG32276	2008.69	2000nM_R1	FBgn0047135
CG32276	1985.09	200nM_R1	FBgn0047135
CG32276	1847.34	0nM_R2	FBgn0047135
CG32276	1789.48	20nM_R1	FBgn0047135
CG32276	2294.87	2000nM_R3	FBgn0047135
CG32276	1682.19	0nM_R1	FBgn0047135
CG32276	1986.63	20nM_R2	FBgn0047135
CG32276	2096.89	20nM_R3	FBgn0047135
CG32447	1289.36	0nM_R3	FBgn0052447
CG32447	6416.78	2000nM_R3	FBgn0052447
CG32447	2324.85	20nM_R3	FBgn0052447
CG32447	1234.48	0nM_R1	FBgn0052447
CG32447	5659.44	200nM_R2	FBgn0052447
CG32447	2193.55	20nM_R2	FBgn0052447
CG32447	6854.82	2000nM_R1	FBgn0052447
CG32447	6093.47	200nM_R1	FBgn0052447
CG32447	1361.53	0nM_R2	FBgn0052447
CG32447	2425.33	20nM_R1	FBgn0052447
CG32447	6118.85	200nM_R3	FBgn0052447
CG32447	6673.39	2000nM_R2	FBgn0052447
CG33939	75.897	20nM_R1	FBgn0047095
CG33939	10.6536	0nM_R2	FBgn0047095
CG33939	186.887	200nM_R1	FBgn0047095
CG33939	214.642	2000nM_R1	FBgn0047095
CG33939	11.7819	0nM_R1	FBgn0047095
CG33939	82.5229	20nM_R3	FBgn0047095
CG33939	173.126	200nM_R2	FBgn0047095
CG33939	305.06	2000nM_R2	FBgn0047095
CG33939	228.202	200nM_R3	FBgn0047095
CG33939	15.1763	0nM_R3	FBgn0047095
CG33939	260.576	2000nM_R3	FBgn0047095
CG33939	78.5833	20nM_R2	FBgn0047095
CG34038	197.332	20nM_R1	FBgn0054038
CG34038	215.017	200nM_R3	FBgn0054038
CG34038	106.536	0nM_R2	FBgn0054038
CG34038	194.37	2000nM_R1	FBgn0054038
CG34038	119.128	0nM_R1	FBgn0054038
CG34038	210.263	2000nM_R3	FBgn0054038
CG34038	198.437	20nM_R2	FBgn0054038
CG34038	246.566	200nM_R1	FBgn0054038
CG34038	116.352	0nM_R3	FBgn0054038
CG34038	254.48	2000nM_R2	FBgn0054038
CG34038	174.516	20nM_R3	FBgn0054038
CG34038	256.704	200nM_R2	FBgn0054038
CG34347	1168.44	200nM_R1	FBgn0085376
CG34347	742.867	20nM_R2	FBgn0085376
CG34347	679.799	20nM_R3	FBgn0085376
CG34347	847.722	200nM_R2	FBgn0085376
CG34347	694.88	20nM_R1	FBgn0085376
CG34347	538.008	0nM_R2	FBgn0085376
CG34347	1088.11	2000nM_R3	FBgn0085376
CG34347	655.859	0nM_R1	FBgn0085376
CG34347	462.246	0nM_R3	FBgn0085376
CG34347	1279.5	2000nM_R1	FBgn0085376
CG34347	959.461	200nM_R3	FBgn0085376
CG34347	940.471	2000nM_R2	FBgn0085376
CG34398	4438.6	200nM_R2	FBgn0085427
CG34398	4876.23	2000nM_R2	FBgn0085427
CG34398	5843.81	2000nM_R3	FBgn0085427
CG34398	4472.87	20nM_R1	FBgn0085427
CG34398	6129.21	2000nM_R1	FBgn0085427
CG34398	3979.13	0nM_R2	FBgn0085427
CG34398	4785.26	200nM_R1	FBgn0085427
CG34398	4457.49	0nM_R1	FBgn0085427
CG34398	4149.65	20nM_R2	FBgn0085427
CG34398	3878.19	0nM_R3	FBgn0085427
CG34398	3973.95	20nM_R3	FBgn0085427
CG34398	4267.88	200nM_R3	FBgn0085427
CG3548	1732.79	20nM_R2	FBgn0035033
CG3548	1953.41	200nM_R3	FBgn0035033
CG3548	2025.92	200nM_R1	FBgn0035033
CG3548	1813.72	2000nM_R1	FBgn0035033
CG3548	1717.42	20nM_R3	FBgn0035033
CG3548	1606.57	0nM_R2	FBgn0035033
CG3548	2040.2	200nM_R2	FBgn0035033
CG3548	1937.42	2000nM_R3	FBgn0035033
CG3548	2018.46	2000nM_R2	FBgn0035033
CG3548	1652.08	0nM_R1	FBgn0035033
CG3548	1630.19	0nM_R3	FBgn0035033
CG3548	1673.11	20nM_R1	FBgn0035033
CG3587	415.834	200nM_R3	FBgn0023521
CG3587	667.023	2000nM_R2	FBgn0023521
CG3587	88.4251	0nM_R2	FBgn0023521
CG3587	127.769	20nM_R2	FBgn0023521
CG3587	94.2197	0nM_R3	FBgn0023521
CG3587	119.749	20nM_R1	FBgn0023521
CG3587	502.023	2000nM_R1	FBgn0023521
CG3587	128.519	20nM_R3	FBgn0023521
CG3587	441.77	200nM_R2	FBgn0023521
CG3587	545.182	2000nM_R3	FBgn0023521
CG3587	100.801	0nM_R1	FBgn0023521
CG3587	384.768	200nM_R1	FBgn0023521
CG3649	233.125	2000nM_R1	FBgn0034785
CG3649	205.889	200nM_R3	FBgn0034785
CG3649	179.035	200nM_R1	FBgn0034785
CG3649	133.528	0nM_R1	FBgn0034785
CG3649	116.124	0nM_R2	FBgn0034785
CG3649	227.535	2000nM_R3	FBgn0034785
CG3649	172.486	20nM_R3	FBgn0034785
CG3649	182.607	20nM_R2	FBgn0034785
CG3649	104.337	0nM_R3	FBgn0034785
CG3649	235.513	2000nM_R2	FBgn0034785
CG3649	259.737	20nM_R1	FBgn0034785
CG3649	235.81	200nM_R2	FBgn0034785
CG3823	622.766	2000nM_R2	FBgn0029863
CG3823	22.2547	0nM_R1	FBgn0029863
CG3823	107.55	20nM_R3	FBgn0029863
CG3823	108.547	20nM_R2	FBgn0029863
CG3823	626.836	200nM_R2	FBgn0029863
CG3823	31.6174	0nM_R3	FBgn0029863
CG3823	487.117	2000nM_R1	FBgn0029863
CG3823	462.489	200nM_R3	FBgn0029863
CG3823	361.211	200nM_R1	FBgn0029863
CG3823	116.375	20nM_R1	FBgn0029863
CG3823	37.2877	0nM_R2	FBgn0029863
CG3823	522.654	2000nM_R3	FBgn0029863
CG3857	172.589	0nM_R2	FBgn0023520
CG3857	240.838	20nM_R2	FBgn0023520
CG3857	347.737	2000nM_R2	FBgn0023520
CG3857	224.571	20nM_R3	FBgn0023520
CG3857	298.874	2000nM_R3	FBgn0023520
CG3857	303.255	200nM_R3	FBgn0023520
CG3857	217.311	0nM_R1	FBgn0023520
CG3857	196.66	0nM_R3	FBgn0023520
CG3857	254.677	20nM_R1	FBgn0023520
CG3857	331.328	200nM_R2	FBgn0023520
CG3857	334.483	2000nM_R1	FBgn0023520
CG3857	309.385	200nM_R1	FBgn0023520
CG4022	3403.08	2000nM_R2	FBgn0035986
CG4022	3693.87	2000nM_R3	FBgn0035986
CG4022	2973.16	20nM_R2	FBgn0035986
CG4022	2865.17	0nM_R3	FBgn0035986
CG4022	3943.44	2000nM_R1	FBgn0035986
CG4022	3489.61	200nM_R1	FBgn0035986
CG4022	3276.98	200nM_R3	FBgn0035986
CG4022	3293.88	200nM_R2	FBgn0035986
CG4022	3114.35	0nM_R1	FBgn0035986
CG4022	2863.69	0nM_R2	FBgn0035986
CG4022	3245.02	20nM_R1	FBgn0035986
CG4022	2993.15	20nM_R3	FBgn0035986
CG4080	1283.08	200nM_R1	FBgn0035983
CG4080	852.29	0nM_R2	FBgn0035983
CG4080	1076.07	200nM_R2	FBgn0035983
CG4080	1022.08	20nM_R1	FBgn0035983
CG4080	848.61	0nM_R3	FBgn0035983
CG4080	1431.54	2000nM_R1	FBgn0035983
CG4080	1262.92	2000nM_R2	FBgn0035983
CG4080	1404.26	2000nM_R3	FBgn0035983
CG4080	967.277	20nM_R3	FBgn0035983
CG4080	1004.06	20nM_R2	FBgn0035983
CG4080	947.789	0nM_R1	FBgn0035983
CG4080	1207.95	200nM_R3	FBgn0035983
CG42240	445.321	0nM_R2	FBgn0250869
CG42240	922.905	2000nM_R3	FBgn0250869
CG42240	749.516	200nM_R3	FBgn0250869
CG42240	493.863	0nM_R3	FBgn0250869
CG42240	522.846	20nM_R1	FBgn0250869
CG42240	716.384	200nM_R2	FBgn0250869
CG42240	558.721	20nM_R3	FBgn0250869
CG42240	747.55	200nM_R1	FBgn0250869
CG42240	475.203	0nM_R1	FBgn0250869
CG42240	722.03	2000nM_R1	FBgn0250869
CG42240	855.118	2000nM_R2	FBgn0250869
CG42240	490.156	20nM_R2	FBgn0250869
CG42588	844.053	2000nM_R2	FBgn0260965
CG42588	654.096	20nM_R3	FBgn0260965
CG42588	802.948	200nM_R2	FBgn0260965
CG42588	718.074	200nM_R3	FBgn0260965
CG42588	914.612	2000nM_R1	FBgn0260965
CG42588	707.815	20nM_R2	FBgn0260965
CG42588	650.053	0nM_R3	FBgn0260965
CG42588	943.86	200nM_R1	FBgn0260965
CG42588	838.049	2000nM_R3	FBgn0260965
CG42588	693.823	0nM_R1	FBgn0260965
CG42588	674.374	0nM_R2	FBgn0260965
CG42588	683.073	20nM_R1	FBgn0260965
CG42741	173.869	2000nM_R2	FBgn0261705
CG42741	137.379	20nM_R2	FBgn0261705
CG42741	211.93	200nM_R2	FBgn0261705
CG42741	125.814	20nM_R3	FBgn0261705
CG42741	169.612	200nM_R1	FBgn0261705
CG42741	218.059	200nM_R3	FBgn0261705
CG42741	200.928	2000nM_R1	FBgn0261705
CG42741	105.602	0nM_R3	FBgn0261705
CG42741	81.1642	0nM_R1	FBgn0261705
CG42741	192.992	2000nM_R3	FBgn0261705
CG42741	160.227	20nM_R1	FBgn0261705
CG42741	92.6865	0nM_R2	FBgn0261705
CG4360	1457.42	0nM_R2	FBgn0038787
CG4360	1823.33	200nM_R1	FBgn0038787
CG4360	1521.26	20nM_R3	FBgn0038787
CG4360	1741.85	2000nM_R2	FBgn0038787
CG4360	1422.15	0nM_R3	FBgn0038787
CG4360	1833.99	2000nM_R1	FBgn0038787
CG4360	1540.81	0nM_R1	FBgn0038787
CG4360	1685	200nM_R2	FBgn0038787
CG4360	1668.41	200nM_R3	FBgn0038787
CG4360	1603.33	20nM_R2	FBgn0038787
CG4360	1883.36	2000nM_R3	FBgn0038787
CG4360	1624.2	20nM_R1	FBgn0038787
CG43867	992.304	20nM_R3	FBgn0264449
CG43867	1574.3	2000nM_R2	FBgn0264449
CG43867	920.473	0nM_R2	FBgn0264449
CG43867	1323.82	200nM_R2	FBgn0264449
CG43867	1030.26	0nM_R1	FBgn0264449
CG43867	1027.24	20nM_R2	FBgn0264449
CG43867	1495.1	200nM_R1	FBgn0264449
CG43867	1859.63	2000nM_R1	FBgn0264449
CG43867	1155.32	20nM_R1	FBgn0264449
CG43867	861.257	0nM_R3	FBgn0264449
CG43867	1339.8	200nM_R3	FBgn0264449
CG43867	1653.57	2000nM_R3	FBgn0264449
CG43980	1747.32	20nM_R1	FBgn0264711
CG43980	2448.38	200nM_R1	FBgn0264711
CG43980	2845.12	2000nM_R2	FBgn0264711
CG43980	2634.21	200nM_R2	FBgn0264711
CG43980	2629.9	200nM_R3	FBgn0264711
CG43980	2535.92	2000nM_R3	FBgn0264711
CG43980	3419.96	2000nM_R1	FBgn0264711
CG43980	1571.99	20nM_R3	FBgn0264711
CG43980	1004.64	0nM_R2	FBgn0264711
CG43980	1115.35	0nM_R1	FBgn0264711
CG43980	1599.93	20nM_R2	FBgn0264711
CG43980	970.653	0nM_R3	FBgn0264711
CG4496	830.785	200nM_R1	FBgn0031894
CG4496	284.075	0nM_R1	FBgn0031894
CG4496	769.764	2000nM_R2	FBgn0031894
CG4496	405.85	20nM_R3	FBgn0031894
CG4496	436.83	20nM_R1	FBgn0031894
CG4496	653.701	200nM_R2	FBgn0031894
CG4496	669.391	200nM_R3	FBgn0031894
CG4496	267.483	0nM_R3	FBgn0031894
CG4496	313.217	0nM_R2	FBgn0031894
CG4496	734.551	2000nM_R1	FBgn0031894
CG4496	437.579	20nM_R2	FBgn0031894
CG4496	791.491	2000nM_R3	FBgn0031894
CG4502	1113.38	20nM_R3	FBgn0031896
CG4502	1336.48	200nM_R1	FBgn0031896
CG4502	1344.71	200nM_R2	FBgn0031896
CG4502	1052.44	20nM_R1	FBgn0031896
CG4502	1453	2000nM_R1	FBgn0031896
CG4502	992.785	0nM_R3	FBgn0031896
CG4502	1175.36	20nM_R2	FBgn0031896
CG4502	1436.79	2000nM_R2	FBgn0031896
CG4502	1225.19	200nM_R3	FBgn0031896
CG4502	1146.77	0nM_R1	FBgn0031896
CG4502	1509.39	2000nM_R3	FBgn0031896
CG4502	1054.71	0nM_R2	FBgn0031896
CG45050	5067.53	0nM_R1	FBgn0266410
CG45050	5529.88	0nM_R3	FBgn0266410
CG45050	8646.01	2000nM_R2	FBgn0266410
CG45050	7293.81	20nM_R3	FBgn0266410
CG45050	9117.5	2000nM_R1	FBgn0266410
CG45050	6142.88	0nM_R2	FBgn0266410
CG45050	9504.34	200nM_R3	FBgn0266410
CG45050	8535.57	200nM_R1	FBgn0266410
CG45050	9822.29	2000nM_R3	FBgn0266410
CG45050	6952.17	20nM_R1	FBgn0266410
CG45050	6859.93	20nM_R2	FBgn0266410
CG45050	8420.5	200nM_R2	FBgn0266410
CG4554	314.282	0nM_R2	FBgn0034734
CG4554	337.673	0nM_R3	FBgn0034734
CG4554	455.22	2000nM_R2	FBgn0034734
CG4554	538.393	2000nM_R1	FBgn0034734
CG4554	469.588	200nM_R3	FBgn0034734
CG4554	513.409	200nM_R2	FBgn0034734
CG4554	571.656	200nM_R1	FBgn0034734
CG4554	544.772	20nM_R1	FBgn0034734
CG4554	443.232	20nM_R2	FBgn0034734
CG4554	363.93	0nM_R1	FBgn0034734
CG4554	377.723	2000nM_R3	FBgn0034734
CG4554	347.002	20nM_R3	FBgn0034734
CG4586	231.064	20nM_R1	FBgn0029924
CG4586	2627.54	2000nM_R3	FBgn0029924
CG4586	63.9217	0nM_R2	FBgn0029924
CG4586	79.8551	0nM_R1	FBgn0029924
CG4586	238.577	20nM_R2	FBgn0029924
CG4586	2762.93	2000nM_R2	FBgn0029924
CG4586	1938.72	200nM_R2	FBgn0029924
CG4586	68.2935	0nM_R3	FBgn0029924
CG4586	209.013	20nM_R3	FBgn0029924
CG4586	1689.84	200nM_R1	FBgn0029924
CG4586	1711.01	200nM_R3	FBgn0029924
CG4586	2718.79	2000nM_R1	FBgn0029924
CG4612	2520.85	2000nM_R1	FBgn0035016
CG4612	2560.93	200nM_R3	FBgn0035016
CG4612	2084.09	0nM_R1	FBgn0035016
CG4612	2041.47	20nM_R2	FBgn0035016
CG4612	2091.31	0nM_R2	FBgn0035016
CG4612	2291.87	2000nM_R3	FBgn0035016
CG4612	2197.64	20nM_R1	FBgn0035016
CG4612	2089.28	0nM_R3	FBgn0035016
CG4612	2432.58	2000nM_R2	FBgn0035016
CG4612	2127.33	20nM_R3	FBgn0035016
CG4612	2508.84	200nM_R2	FBgn0035016
CG4612	2493.93	200nM_R1	FBgn0035016
CG4766	528.958	20nM_R3	FBgn0027546
CG4766	646.475	2000nM_R2	FBgn0027546
CG4766	864.139	200nM_R2	FBgn0027546
CG4766	637.535	20nM_R1	FBgn0027546
CG4766	498.636	20nM_R2	FBgn0027546
CG4766	428.276	0nM_R2	FBgn0027546
CG4766	534.815	2000nM_R1	FBgn0027546
CG4766	509.04	0nM_R3	FBgn0027546
CG4766	446.809	2000nM_R3	FBgn0027546
CG4766	712.999	200nM_R1	FBgn0027546
CG4766	696.776	200nM_R3	FBgn0027546
CG4766	509.24	0nM_R1	FBgn0027546
CG4911	932.079	0nM_R1	FBgn0035959
CG4911	922.571	20nM_R1	FBgn0035959
CG4911	1200	2000nM_R3	FBgn0035959
CG4911	867.843	20nM_R3	FBgn0035959
CG4911	1072.64	200nM_R1	FBgn0035959
CG4911	970.503	2000nM_R2	FBgn0035959
CG4911	865.074	0nM_R2	FBgn0035959
CG4911	861.589	20nM_R2	FBgn0035959
CG4911	1235.38	2000nM_R1	FBgn0035959
CG4911	1174.57	200nM_R2	FBgn0035959
CG4911	800.552	0nM_R3	FBgn0035959
CG4911	1095.37	200nM_R3	FBgn0035959
CG4914	1092.92	20nM_R1	FBgn0036436
CG4914	2226.94	200nM_R1	FBgn0036436
CG4914	3015.83	2000nM_R2	FBgn0036436
CG4914	1142.57	20nM_R2	FBgn0036436
CG4914	540.658	0nM_R1	FBgn0036436
CG4914	2386.7	2000nM_R1	FBgn0036436
CG4914	604.06	0nM_R2	FBgn0036436
CG4914	2046.17	200nM_R2	FBgn0036436
CG4914	1051.83	20nM_R3	FBgn0036436
CG4914	548.245	0nM_R3	FBgn0036436
CG4914	2201.89	200nM_R3	FBgn0036436
CG4914	2437.55	2000nM_R3	FBgn0036436
CG5027	142.692	0nM_R1	FBgn0036579
CG5027	125.713	0nM_R2	FBgn0036579
CG5027	131.528	0nM_R3	FBgn0036579
CG5027	215.52	2000nM_R3	FBgn0036579
CG5027	213.423	200nM_R2	FBgn0036579
CG5027	134.928	20nM_R1	FBgn0036579
CG5027	181.547	200nM_R3	FBgn0036579
CG5027	186.887	200nM_R1	FBgn0036579
CG5027	196.755	2000nM_R1	FBgn0036579
CG5027	210.223	2000nM_R2	FBgn0036579
CG5027	136.249	20nM_R2	FBgn0036579
CG5027	138.666	20nM_R3	FBgn0036579
CG5065	77.2369	0nM_R1	FBgn0034145
CG5065	212.988	200nM_R3	FBgn0034145
CG5065	307.885	2000nM_R3	FBgn0034145
CG5065	86.0166	20nM_R1	FBgn0034145
CG5065	131.225	20nM_R3	FBgn0034145
CG5065	240.284	200nM_R1	FBgn0034145
CG5065	219.707	2000nM_R2	FBgn0034145
CG5065	48.6907	0nM_R3	FBgn0034145
CG5065	86.2943	0nM_R2	FBgn0034145
CG5065	128.352	200nM_R2	FBgn0034145
CG5065	240.279	2000nM_R1	FBgn0034145
CG5065	153.209	20nM_R2	FBgn0034145
CG5114	475.345	2000nM_R3	FBgn0036460
CG5114	378.33	0nM_R1	FBgn0036460
CG5114	481.111	20nM_R2	FBgn0036460
CG5114	542.154	2000nM_R2	FBgn0036460
CG5114	527.682	200nM_R1	FBgn0036460
CG5114	501.902	20nM_R3	FBgn0036460
CG5114	553.769	200nM_R3	FBgn0036460
CG5114	401.541	0nM_R3	FBgn0036460
CG5114	537.288	200nM_R2	FBgn0036460
CG5114	382.465	0nM_R2	FBgn0036460
CG5114	473.935	20nM_R1	FBgn0036460
CG5114	475.789	2000nM_R1	FBgn0036460
CG5639	20.9179	20nM_R2	FBgn0039527
CG5639	574.762	2000nM_R1	FBgn0039527
CG5639	25.7039	20nM_R3	FBgn0039527
CG5639	169.612	200nM_R1	FBgn0039527
CG5639	216.031	200nM_R3	FBgn0039527
CG5639	17.0734	0nM_R3	FBgn0039527
CG5639	516.864	2000nM_R2	FBgn0039527
CG5639	27.4911	0nM_R1	FBgn0039527
CG5639	33.732	20nM_R1	FBgn0039527
CG5639	28.7648	0nM_R2	FBgn0039527
CG5639	222.378	200nM_R2	FBgn0039527
CG5639	479.1	2000nM_R3	FBgn0039527
CG5789	746.187	0nM_R1	FBgn0039207
CG5789	851.733	20nM_R1	FBgn0039207
CG5789	986.263	200nM_R1	FBgn0039207
CG5789	916.863	200nM_R3	FBgn0039207
CG5789	961.019	2000nM_R2	FBgn0039207
CG5789	674.715	0nM_R3	FBgn0039207
CG5789	759.617	20nM_R3	FBgn0039207
CG5789	1013.02	2000nM_R3	FBgn0039207
CG5789	721.25	0nM_R2	FBgn0039207
CG5789	1074.58	200nM_R2	FBgn0039207
CG5789	1098.85	2000nM_R1	FBgn0039207
CG5789	797.705	20nM_R2	FBgn0039207
CG5902	1739.19	2000nM_R1	FBgn0039136
CG5902	1675.51	200nM_R3	FBgn0039136
CG5902	1449.17	0nM_R1	FBgn0039136
CG5902	1839.04	200nM_R1	FBgn0039136
CG5902	1939.43	2000nM_R2	FBgn0039136
CG5902	1679.1	2000nM_R3	FBgn0039136
CG5902	1524.69	20nM_R1	FBgn0039136
[truncated: 5,369 more rows]

## Sheet: Sheet3_genes_monotonic_down
symbol	value	Sample	gene
5PtaseI	379.913	20nM_R2	FBgn0259178
5PtaseI	246.577	2000nM_R2	FBgn0259178
5PtaseI	382.072	200nM_R2	FBgn0259178
5PtaseI	425.57	0nM_R3	FBgn0259178
5PtaseI	432.537	0nM_R2	FBgn0259178
5PtaseI	317.237	200nM_R1	FBgn0259178
5PtaseI	254.569	2000nM_R3	FBgn0259178
5PtaseI	386.234	20nM_R3	FBgn0259178
5PtaseI	319.482	200nM_R3	FBgn0259178
5PtaseI	450.33	0nM_R1	FBgn0259178
5PtaseI	267.706	2000nM_R1	FBgn0259178
5PtaseI	416.59	20nM_R1	FBgn0259178
a	762.654	20nM_R2	FBgn0000008
a	551.239	200nM_R1	FBgn0000008
a	1094.13	0nM_R2	FBgn0000008
a	441.208	2000nM_R1	FBgn0000008
a	519.65	2000nM_R3	FBgn0000008
a	490.887	200nM_R3	FBgn0000008
a	982.668	0nM_R3	FBgn0000008
a	1062.99	0nM_R1	FBgn0000008
a	810.348	20nM_R3	FBgn0000008
a	380.93	2000nM_R2	FBgn0000008
a	753.911	20nM_R1	FBgn0000008
a	408.936	200nM_R2	FBgn0000008
ab	8599.29	0nM_R3	FBgn0264442
ab	3353.68	20nM_R3	FBgn0264442
ab	8162.24	0nM_R1	FBgn0264442
ab	1275.56	2000nM_R2	FBgn0264442
ab	1693.95	200nM_R2	FBgn0264442
ab	2993.51	20nM_R2	FBgn0264442
ab	1263.08	2000nM_R3	FBgn0264442
ab	8126.58	0nM_R2	FBgn0264442
ab	1477.82	200nM_R1	FBgn0264442
ab	1577.13	200nM_R3	FBgn0264442
ab	1296.2	2000nM_R1	FBgn0264442
ab	3150.57	20nM_R1	FBgn0264442
ABCA	410.164	0nM_R2	FBgn0031170
ABCA	219.868	200nM_R1	FBgn0031170
ABCA	309.123	20nM_R3	FBgn0031170
ABCA	156.211	2000nM_R1	FBgn0031170
ABCA	484.367	0nM_R1	FBgn0031170
ABCA	158.448	2000nM_R3	FBgn0031170
ABCA	301.896	20nM_R2	FBgn0031170
ABCA	179.519	200nM_R3	FBgn0031170
ABCA	188.051	200nM_R2	FBgn0031170
ABCA	110.644	2000nM_R2	FBgn0031170
ABCA	387.629	0nM_R3	FBgn0031170
ABCA	354.186	20nM_R1	FBgn0031170
AdamTS-B	2350.44	2000nM_R3	FBgn0029791
AdamTS-B	2355.13	2000nM_R2	FBgn0029791
AdamTS-B	2664.41	20nM_R3	FBgn0029791
AdamTS-B	2521.47	20nM_R1	FBgn0029791
AdamTS-B	2398.65	200nM_R3	FBgn0029791
AdamTS-B	2648.27	0nM_R3	FBgn0029791
AdamTS-B	2709.14	20nM_R2	FBgn0029791
AdamTS-B	3083.16	0nM_R2	FBgn0029791
AdamTS-B	2950.71	0nM_R1	FBgn0029791
AdamTS-B	2449.14	200nM_R2	FBgn0029791
AdamTS-B	2286.53	2000nM_R1	FBgn0029791
AdamTS-B	2484.5	200nM_R1	FBgn0029791
Adf1	1982.67	20nM_R2	FBgn0284249
Adf1	1604.01	2000nM_R3	FBgn0284249
Adf1	1824.3	20nM_R3	FBgn0284249
Adf1	1839.81	200nM_R3	FBgn0284249
Adf1	2133.54	0nM_R3	FBgn0284249
Adf1	1962.4	0nM_R2	FBgn0284249
Adf1	1585.96	2000nM_R1	FBgn0284249
Adf1	1719.72	2000nM_R2	FBgn0284249
Adf1	1721.25	200nM_R1	FBgn0284249
Adf1	1974.12	0nM_R1	FBgn0284249
Adf1	2003.68	20nM_R1	FBgn0284249
Adf1	1784.99	200nM_R2	FBgn0284249
Adk3	1273.98	2000nM_R2	FBgn0042094
Adk3	1766.15	0nM_R3	FBgn0042094
Adk3	1274.89	200nM_R3	FBgn0042094
Adk3	1203.01	2000nM_R3	FBgn0042094
Adk3	1522.4	0nM_R2	FBgn0042094
Adk3	1186.51	200nM_R2	FBgn0042094
Adk3	1514	20nM_R2	FBgn0042094
Adk3	1168.6	2000nM_R1	FBgn0042094
Adk3	1322.3	20nM_R1	FBgn0042094
Adk3	1518.56	20nM_R3	FBgn0042094
Adk3	1256.39	200nM_R1	FBgn0042094
Adk3	1361.46	0nM_R1	FBgn0042094
Ady43A	1504.99	0nM_R3	FBgn0026602
Ady43A	638.572	2000nM_R2	FBgn0026602
Ady43A	858.038	200nM_R3	FBgn0026602
Ady43A	1184.41	20nM_R3	FBgn0026602
Ady43A	819.365	200nM_R2	FBgn0026602
Ady43A	1131.71	20nM_R1	FBgn0026602
Ady43A	1284.23	0nM_R1	FBgn0026602
Ady43A	1147.66	20nM_R2	FBgn0026602
Ady43A	1594.85	0nM_R2	FBgn0026602
Ady43A	593.245	2000nM_R1	FBgn0026602
Ady43A	593.242	2000nM_R3	FBgn0026602
Ady43A	756.973	200nM_R1	FBgn0026602
Ae2	1723.76	0nM_R2	FBgn0036043
Ae2	694.604	2000nM_R1	FBgn0036043
Ae2	713.393	2000nM_R3	FBgn0036043
Ae2	638.572	2000nM_R2	FBgn0036043
Ae2	1967.58	0nM_R1	FBgn0036043
Ae2	1310.49	20nM_R1	FBgn0036043
Ae2	767.128	200nM_R2	FBgn0036043
Ae2	1335.92	20nM_R3	FBgn0036043
Ae2	1318.39	20nM_R2	FBgn0036043
Ae2	792.113	200nM_R3	FBgn0036043
Ae2	1753.5	0nM_R3	FBgn0036043
Ae2	896.746	200nM_R1	FBgn0036043
AGBE	1556.84	0nM_R3	FBgn0053138
AGBE	1282.77	20nM_R2	FBgn0053138
AGBE	768.621	200nM_R2	FBgn0053138
AGBE	717.603	2000nM_R2	FBgn0053138
AGBE	1496.24	20nM_R3	FBgn0053138
AGBE	1518.14	0nM_R2	FBgn0053138
AGBE	862.83	2000nM_R3	FBgn0053138
AGBE	915.591	200nM_R1	FBgn0053138
AGBE	1556.52	0nM_R1	FBgn0053138
AGBE	760.785	2000nM_R1	FBgn0053138
AGBE	904.693	200nM_R3	FBgn0053138
AGBE	1126.65	20nM_R1	FBgn0053138
Akr1B	2431.11	200nM_R3	FBgn0086254
Akr1B	2354.5	2000nM_R1	FBgn0086254
Akr1B	2511.89	2000nM_R3	FBgn0086254
Akr1B	3380.1	0nM_R1	FBgn0086254
Akr1B	3226.98	0nM_R2	FBgn0086254
Akr1B	2943.2	20nM_R2	FBgn0086254
Akr1B	2498.64	200nM_R1	FBgn0086254
Akr1B	4169.7	0nM_R3	FBgn0086254
Akr1B	2641.22	20nM_R1	FBgn0086254
Akr1B	2165.57	200nM_R2	FBgn0086254
Akr1B	3348.27	20nM_R3	FBgn0086254
Akr1B	2743.96	2000nM_R2	FBgn0086254
Ald1	2712.22	200nM_R1	FBgn0000064
Ald1	3564.72	20nM_R3	FBgn0000064
Ald1	3496.25	0nM_R3	FBgn0000064
Ald1	3527.41	0nM_R2	FBgn0000064
Ald1	2874.49	200nM_R2	FBgn0000064
Ald1	3033.56	200nM_R3	FBgn0000064
Ald1	2927.32	2000nM_R2	FBgn0000064
Ald1	3385.01	20nM_R1	FBgn0000064
Ald1	3382.72	0nM_R1	FBgn0000064
Ald1	2770.66	2000nM_R1	FBgn0000064
Ald1	2671.09	2000nM_R3	FBgn0000064
Ald1	3311.24	20nM_R2	FBgn0000064
Aldh	492.916	200nM_R3	FBgn0012036
Aldh	376.815	2000nM_R1	FBgn0012036
Aldh	537.105	200nM_R1	FBgn0012036
Aldh	2421.84	0nM_R1	FBgn0012036
Aldh	1074.16	20nM_R2	FBgn0012036
Aldh	2739.05	0nM_R2	FBgn0012036
Aldh	313.418	200nM_R2	FBgn0012036
Aldh	1108.1	20nM_R1	FBgn0012036
Aldh	3474.12	0nM_R3	FBgn0012036
Aldh	1212.82	20nM_R3	FBgn0012036
Aldh	450.564	2000nM_R3	FBgn0012036
Aldh	448.897	2000nM_R2	FBgn0012036
Aldh-III	3336.26	0nM_R3	FBgn0010548
Aldh-III	3100.2	0nM_R2	FBgn0010548
Aldh-III	2283.48	200nM_R2	FBgn0010548
Aldh-III	2226.54	2000nM_R3	FBgn0010548
Aldh-III	1880.94	2000nM_R2	FBgn0010548
Aldh-III	2024.79	2000nM_R1	FBgn0010548
Aldh-III	2335.31	200nM_R1	FBgn0010548
Aldh-III	2269.85	200nM_R3	FBgn0010548
Aldh-III	3074.32	20nM_R3	FBgn0010548
Aldh-III	2995.21	20nM_R2	FBgn0010548
Aldh-III	2958.3	20nM_R1	FBgn0010548
Aldh-III	3266.21	0nM_R1	FBgn0010548
alpha-Spec	17895.6	200nM_R1	FBgn0250789
alpha-Spec	20176.8	20nM_R1	FBgn0250789
alpha-Spec	15174.9	200nM_R3	FBgn0250789
alpha-Spec	18336.5	20nM_R2	FBgn0250789
alpha-Spec	18631.5	2000nM_R1	FBgn0250789
alpha-Spec	15178.7	2000nM_R2	FBgn0250789
alpha-Spec	15880.9	2000nM_R3	FBgn0250789
alpha-Spec	14681.4	200nM_R2	FBgn0250789
alpha-Spec	20311.1	0nM_R2	FBgn0250789
alpha-Spec	22159.1	0nM_R1	FBgn0250789
alpha-Spec	20457.7	0nM_R3	FBgn0250789
alpha-Spec	17284.5	20nM_R3	FBgn0250789
amd	109.934	200nM_R1	FBgn0000075
amd	94.8374	2000nM_R2	FBgn0000075
amd	259.737	20nM_R1	FBgn0000075
amd	301.682	20nM_R3	FBgn0000075
amd	395.249	0nM_R2	FBgn0000075
amd	115.622	200nM_R3	FBgn0000075
amd	102.98	200nM_R2	FBgn0000075
amd	89.434	2000nM_R1	FBgn0000075
amd	135.169	2000nM_R3	FBgn0000075
amd	293.981	20nM_R2	FBgn0000075
amd	294.548	0nM_R1	FBgn0000075
amd	322.497	0nM_R3	FBgn0000075
ana3	795.933	0nM_R1	FBgn0266111
ana3	774.15	20nM_R1	FBgn0266111
ana3	580.57	200nM_R2	FBgn0266111
ana3	597.277	20nM_R3	FBgn0266111
ana3	466.284	2000nM_R2	FBgn0266111
ana3	578.111	200nM_R3	FBgn0266111
ana3	493.367	2000nM_R3	FBgn0266111
ana3	797.39	0nM_R3	FBgn0266111
ana3	705.27	0nM_R2	FBgn0266111
ana3	637.962	2000nM_R1	FBgn0266111
ana3	570.085	200nM_R1	FBgn0266111
ana3	630.362	20nM_R2	FBgn0266111
Ankle2	3157.62	2000nM_R1	FBgn0028343
Ankle2	3743.17	20nM_R2	FBgn0028343
Ankle2	3070.59	2000nM_R3	FBgn0028343
Ankle2	3475.48	200nM_R1	FBgn0028343
Ankle2	3308.25	2000nM_R2	FBgn0028343
Ankle2	3198.88	200nM_R3	FBgn0028343
Ankle2	3681.85	20nM_R1	FBgn0028343
Ankle2	3691.48	0nM_R2	FBgn0028343
Ankle2	3803.57	0nM_R3	FBgn0028343
Ankle2	3695.94	20nM_R3	FBgn0028343
Ankle2	2940.16	200nM_R2	FBgn0028343
Ankle2	4026.79	0nM_R1	FBgn0028343
AnxB9	7619.47	0nM_R2	FBgn0000083
AnxB9	5587.24	2000nM_R1	FBgn0000083
AnxB9	7822.77	0nM_R3	FBgn0000083
AnxB9	7011.44	20nM_R2	FBgn0000083
AnxB9	5969.22	2000nM_R3	FBgn0000083
AnxB9	5492.28	200nM_R2	FBgn0000083
AnxB9	6979.27	20nM_R3	FBgn0000083
AnxB9	5793.51	200nM_R1	FBgn0000083
AnxB9	7202.67	0nM_R1	FBgn0000083
AnxB9	6131.24	2000nM_R2	FBgn0000083
AnxB9	5677.66	200nM_R3	FBgn0000083
AnxB9	6338.25	20nM_R1	FBgn0000083
aos	779.614	20nM_R2	FBgn0004569
aos	700.566	2000nM_R1	FBgn0004569
aos	1066.92	0nM_R1	FBgn0004569
aos	633.793	2000nM_R3	FBgn0004569
aos	636.045	200nM_R1	FBgn0004569
aos	638.965	200nM_R3	FBgn0004569
aos	714.892	200nM_R2	FBgn0004569
aos	859.05	20nM_R3	FBgn0004569
aos	1003.57	0nM_R2	FBgn0004569
aos	775.836	20nM_R1	FBgn0004569
aos	931.448	0nM_R3	FBgn0004569
aos	676.507	2000nM_R2	FBgn0004569
AOX3	629.615	2000nM_R1	FBgn0038349
AOX3	1733.25	0nM_R1	FBgn0038349
AOX3	1119.39	20nM_R2	FBgn0038349
AOX3	901.457	200nM_R1	FBgn0038349
AOX3	754.587	200nM_R3	FBgn0038349
AOX3	1493.64	0nM_R2	FBgn0038349
AOX3	492.514	200nM_R2	FBgn0038349
AOX3	1156	20nM_R3	FBgn0038349
AOX3	585.733	2000nM_R3	FBgn0038349
AOX3	1917.28	0nM_R3	FBgn0038349
AOX3	518.445	2000nM_R2	FBgn0038349
AOX3	1305.43	20nM_R1	FBgn0038349
APC4	309.802	2000nM_R2	FBgn0052707
APC4	354.98	200nM_R3	FBgn0052707
APC4	428.397	20nM_R1	FBgn0052707
APC4	308.941	200nM_R2	FBgn0052707
APC4	451.64	0nM_R1	FBgn0052707
APC4	358.501	20nM_R3	FBgn0052707
APC4	352.777	20nM_R2	FBgn0052707
APC4	358.07	200nM_R1	FBgn0052707
APC4	455.922	0nM_R3	FBgn0052707
APC4	320.77	2000nM_R1	FBgn0052707
APC4	380.334	0nM_R2	FBgn0052707
APC4	260.576	2000nM_R3	FBgn0052707
aqz	12885.8	200nM_R1	FBgn0286516
aqz	13677.4	2000nM_R1	FBgn0286516
aqz	17570	0nM_R2	FBgn0286516
aqz	17166.2	0nM_R1	FBgn0286516
aqz	13918.3	20nM_R2	FBgn0286516
aqz	14327	200nM_R3	FBgn0286516
aqz	18605.6	0nM_R3	FBgn0286516
aqz	13544.1	200nM_R2	FBgn0286516
aqz	15644.9	20nM_R3	FBgn0286516
aqz	14349.7	2000nM_R3	FBgn0286516
aqz	15901.3	20nM_R1	FBgn0286516
aqz	12091.8	2000nM_R2	FBgn0286516
arr	7706.23	2000nM_R1	FBgn0000119
arr	8241.89	200nM_R1	FBgn0000119
arr	6621.23	2000nM_R2	FBgn0000119
arr	9103.52	0nM_R2	FBgn0000119
arr	6893.72	200nM_R3	FBgn0000119
arr	8788.88	20nM_R1	FBgn0000119
arr	6895.88	2000nM_R3	FBgn0000119
arr	6653.42	200nM_R2	FBgn0000119
arr	8082.21	20nM_R2	FBgn0000119
arr	9134.89	0nM_R3	FBgn0000119
arr	10340.6	0nM_R1	FBgn0000119
arr	8149.48	20nM_R3	FBgn0000119
Art4	2548.59	20nM_R2	FBgn0037770
Art4	2311.75	200nM_R1	FBgn0037770
Art4	2497.21	0nM_R2	FBgn0037770
Art4	2066.52	2000nM_R1	FBgn0037770
Art4	2111.63	200nM_R3	FBgn0037770
Art4	2605.8	20nM_R1	FBgn0037770
Art4	2010.55	2000nM_R2	FBgn0037770
Art4	2865.62	0nM_R1	FBgn0037770
Art4	1956.95	2000nM_R3	FBgn0037770
Art4	2190.94	200nM_R2	FBgn0037770
Art4	2584.59	20nM_R3	FBgn0037770
Art4	2791.18	0nM_R3	FBgn0037770
asp	1324.82	2000nM_R1	FBgn0000140
asp	1656.47	20nM_R2	FBgn0000140
asp	1317.85	200nM_R2	FBgn0000140
asp	1935.76	0nM_R2	FBgn0000140
asp	1463.69	200nM_R1	FBgn0000140
asp	930.414	2000nM_R3	FBgn0000140
asp	2181.6	0nM_R3	FBgn0000140
asp	1575.38	20nM_R3	FBgn0000140
asp	2429.69	0nM_R1	FBgn0000140
asp	2189.21	20nM_R1	FBgn0000140
asp	1092.21	2000nM_R2	FBgn0000140
asp	1175.49	200nM_R3	FBgn0000140
Atf3	763.255	200nM_R1	FBgn0028550
Atf3	1029.54	2000nM_R3	FBgn0028550
Atf3	1540.57	20nM_R2	FBgn0028550
Atf3	507.389	2000nM_R1	FBgn0028550
Atf3	2540.89	0nM_R2	FBgn0028550
Atf3	472.607	2000nM_R2	FBgn0028550
Atf3	1403.25	20nM_R1	FBgn0028550
Atf3	669.391	200nM_R3	FBgn0028550
Atf3	2169.58	0nM_R3	FBgn0028550
Atf3	450.725	200nM_R2	FBgn0028550
Atf3	2413.98	0nM_R1	FBgn0028550
Atf3	1588.9	20nM_R3	FBgn0028550
Atg18b	136.671	2000nM_R3	FBgn0032935
Atg18b	179.035	200nM_R1	FBgn0032935
Atg18b	178.78	20nM_R1	FBgn0032935
Atg18b	140.676	2000nM_R2	FBgn0032935
Atg18b	242.184	0nM_R1	FBgn0032935
Atg18b	242.189	0nM_R3	FBgn0032935
Atg18b	153.724	200nM_R2	FBgn0032935
Atg18b	196.837	20nM_R3	FBgn0032935
Atg18b	132.864	200nM_R3	FBgn0032935
Atg18b	138.325	2000nM_R1	FBgn0032935
Atg18b	213.072	0nM_R2	FBgn0032935
Atg18b	216.528	20nM_R2	FBgn0032935
Atg4b	499.413	200nM_R1	FBgn0038325
Atg4b	620.041	0nM_R2	FBgn0038325
Atg4b	535.949	20nM_R2	FBgn0038325
Atg4b	586.937	20nM_R1	FBgn0038325
Atg4b	500.83	2000nM_R1	FBgn0038325
Atg4b	419.775	2000nM_R3	FBgn0038325
Atg4b	482.067	200nM_R2	FBgn0038325
Atg4b	681.67	0nM_R3	FBgn0038325
Atg4b	471.617	200nM_R3	FBgn0038325
Atg4b	648.005	0nM_R1	FBgn0038325
Atg4b	477.348	2000nM_R2	FBgn0038325
Atg4b	516.783	20nM_R3	FBgn0038325
Atg6	601.464	200nM_R2	FBgn0264325
Atg6	912.477	0nM_R3	FBgn0264325
Atg6	654.378	2000nM_R2	FBgn0264325
Atg6	610.918	200nM_R1	FBgn0264325
Atg6	664.521	20nM_R1	FBgn0264325
Atg6	789.433	0nM_R2	FBgn0264325
Atg6	578.936	2000nM_R1	FBgn0264325
Atg6	624.782	2000nM_R3	FBgn0264325
Atg6	722.414	20nM_R3	FBgn0264325
Atg6	724.21	20nM_R2	FBgn0264325
Atg6	772.369	0nM_R1	FBgn0264325
Atg6	700.833	200nM_R3	FBgn0264325
ATPCL	2865.59	2000nM_R3	FBgn0020236
ATPCL	3451.76	20nM_R3	FBgn0020236
ATPCL	3498.37	20nM_R2	FBgn0020236
ATPCL	3794.85	20nM_R1	FBgn0020236
ATPCL	3922.45	0nM_R3	FBgn0020236
ATPCL	3783.1	0nM_R2	FBgn0020236
ATPCL	3166.42	200nM_R3	FBgn0020236
ATPCL	2734.48	2000nM_R2	FBgn0020236
ATPCL	3530.44	200nM_R1	FBgn0020236
ATPCL	2792.41	200nM_R2	FBgn0020236
ATPCL	4123.67	0nM_R1	FBgn0020236
ATPCL	2980.54	2000nM_R1	FBgn0020236
aurA	364.864	0nM_R3	FBgn0000147
aurA	249.242	200nM_R2	FBgn0000147
aurA	274.194	20nM_R2	FBgn0000147
aurA	234.002	200nM_R1	FBgn0000147
aurA	168.211	2000nM_R3	FBgn0000147
aurA	294.04	0nM_R2	FBgn0000147
aurA	346.912	0nM_R1	FBgn0000147
aurA	261.774	20nM_R3	FBgn0000147
aurA	197.351	2000nM_R1	FBgn0000147
aurA	276.603	20nM_R1	FBgn0000147
aurA	188.094	2000nM_R2	FBgn0000147
aurA	194.732	200nM_R3	FBgn0000147
aurB	793.094	200nM_R1	FBgn0024227
aurB	572.378	2000nM_R1	FBgn0024227
aurB	875.96	20nM_R3	FBgn0024227
aurB	780.828	2000nM_R2	FBgn0024227
aurB	780.561	200nM_R2	FBgn0024227
aurB	1037.66	0nM_R2	FBgn0024227
aurB	694.747	200nM_R3	FBgn0024227
aurB	1078.78	0nM_R3	FBgn0024227
aurB	862.72	20nM_R2	FBgn0024227
aurB	861.853	20nM_R1	FBgn0024227
aurB	636.797	2000nM_R3	FBgn0024227
aurB	966.116	0nM_R1	FBgn0024227
B52	12552.1	200nM_R3	FBgn0004587
B52	12426.3	200nM_R2	FBgn0004587
B52	11973	0nM_R1	FBgn0004587
B52	12570.2	20nM_R1	FBgn0004587
B52	11120.7	2000nM_R3	FBgn0004587
B52	10956.9	2000nM_R2	FBgn0004587
B52	13099.7	0nM_R2	FBgn0004587
B52	9871.13	2000nM_R1	FBgn0004587
B52	13480.3	20nM_R3	FBgn0004587
B52	13584.1	0nM_R3	FBgn0004587
B52	12512.3	20nM_R2	FBgn0004587
B52	10949.4	200nM_R1	FBgn0004587
ball	2592.31	20nM_R1	FBgn0027889
ball	2001.53	2000nM_R1	FBgn0027889
ball	2186.47	200nM_R2	FBgn0027889
ball	2271.36	2000nM_R2	FBgn0027889
ball	2446.26	20nM_R2	FBgn0027889
ball	2315.49	200nM_R3	FBgn0027889
ball	2911.96	0nM_R3	FBgn0027889
ball	2462.42	0nM_R1	FBgn0027889
ball	1924.66	2000nM_R3	FBgn0027889
ball	2471.63	20nM_R3	FBgn0027889
ball	2082.46	200nM_R1	FBgn0027889
ball	2710.28	0nM_R2	FBgn0027889
Bap111	5251.17	0nM_R2	FBgn0030093
Bap111	5923.2	0nM_R3	FBgn0030093
Bap111	5158.23	20nM_R2	FBgn0030093
Bap111	4431.16	2000nM_R1	FBgn0030093
Bap111	4347.94	2000nM_R3	FBgn0030093
Bap111	4866.74	2000nM_R2	FBgn0030093
Bap111	4959.58	200nM_R1	FBgn0030093
Bap111	5570.22	0nM_R1	FBgn0030093
Bap111	5350.46	20nM_R3	FBgn0030093
Bap111	4986.97	200nM_R3	FBgn0030093
Bap111	5709.14	20nM_R1	FBgn0030093
Bap111	5044.54	200nM_R2	FBgn0030093
Bap170	3280.71	20nM_R2	FBgn0042085
Bap170	3321.57	200nM_R1	FBgn0042085
Bap170	3844.83	0nM_R1	FBgn0042085
Bap170	2506.64	2000nM_R3	FBgn0042085
Bap170	2971	2000nM_R1	FBgn0042085
Bap170	3727.05	0nM_R3	FBgn0042085
Bap170	3003.29	20nM_R3	FBgn0042085
Bap170	3260.01	0nM_R2	FBgn0042085
Bap170	2753.45	2000nM_R2	FBgn0042085
Bap170	3683.54	20nM_R1	FBgn0042085
Bap170	2992.99	200nM_R3	FBgn0042085
Bap170	2719.28	200nM_R2	FBgn0042085
barr	2407.44	0nM_R1	FBgn0014127
barr	1969.39	200nM_R1	FBgn0014127
barr	2356.18	20nM_R1	FBgn0014127
barr	2013.2	20nM_R2	FBgn0014127
barr	1797.62	2000nM_R1	FBgn0014127
barr	1748.17	2000nM_R2	FBgn0014127
barr	1498.88	2000nM_R3	FBgn0014127
barr	2096.63	0nM_R2	FBgn0014127
barr	2031.25	200nM_R2	FBgn0014127
barr	2077.95	20nM_R3	FBgn0014127
barr	2576.82	0nM_R3	FBgn0014127
barr	1831.7	200nM_R3	FBgn0014127
beta-Spec	19409.9	0nM_R3	FBgn0250788
beta-Spec	19425.8	0nM_R2	FBgn0250788
beta-Spec	16369.1	20nM_R2	FBgn0250788
beta-Spec	16209	200nM_R1	FBgn0250788
beta-Spec	14296.7	2000nM_R2	FBgn0250788
beta-Spec	21343.6	0nM_R1	FBgn0250788
beta-Spec	17734.6	20nM_R1	FBgn0250788
beta-Spec	15758.5	20nM_R3	FBgn0250788
beta-Spec	14218.7	200nM_R2	FBgn0250788
beta-Spec	16786.2	2000nM_R1	FBgn0250788
beta-Spec	14934.7	2000nM_R3	FBgn0250788
beta-Spec	14475.1	200nM_R3	FBgn0250788
betaTub56D	61485.9	2000nM_R1	FBgn0284243
betaTub56D	67704	2000nM_R3	FBgn0284243
betaTub56D	81623.8	0nM_R2	FBgn0284243
betaTub56D	68000.3	200nM_R1	FBgn0284243
betaTub56D	72323.9	0nM_R1	FBgn0284243
betaTub56D	76147.3	200nM_R3	FBgn0284243
betaTub56D	73979.5	2000nM_R2	FBgn0284243
betaTub56D	83184.7	0nM_R3	FBgn0284243
betaTub56D	78608.7	20nM_R2	FBgn0284243
betaTub56D	81466.4	20nM_R3	FBgn0284243
betaTub56D	73233.9	20nM_R1	FBgn0284243
betaTub56D	70060.9	200nM_R2	FBgn0284243
bif	5525.71	20nM_R2	FBgn0014133
bif	5628.19	20nM_R1	FBgn0014133
bif	5471.7	0nM_R2	FBgn0014133
bif	4632.81	2000nM_R2	FBgn0014133
bif	5572.33	20nM_R3	FBgn0014133
bif	5334.93	200nM_R1	FBgn0014133
bif	6173.72	0nM_R1	FBgn0014133
bif	4825.7	200nM_R3	FBgn0014133
bif	4855	200nM_R2	FBgn0014133
bif	4901.58	2000nM_R1	FBgn0014133
bif	4858.58	2000nM_R3	FBgn0014133
bif	5629.79	0nM_R3	FBgn0014133
blow	4402.08	0nM_R2	FBgn0004133
blow	2180.4	2000nM_R1	FBgn0004133
blow	3634.39	20nM_R3	FBgn0004133
blow	3718.29	20nM_R2	FBgn0004133
blow	2383.99	200nM_R1	FBgn0004133
blow	4278.14	0nM_R1	FBgn0004133
blow	4225.98	0nM_R3	FBgn0004133
blow	2361.08	200nM_R2	FBgn0004133
blow	3216.35	20nM_R1	FBgn0004133
blow	2767.96	2000nM_R3	FBgn0004133
blow	2219.2	2000nM_R2	FBgn0004133
blow	2497.03	200nM_R3	FBgn0004133
bora	249.295	0nM_R2	FBgn0259791
bora	136.632	200nM_R1	FBgn0259791
bora	135.934	2000nM_R2	FBgn0259791
bora	149.057	2000nM_R1	FBgn0259791
bora	236.124	20nM_R1	FBgn0259791
bora	106.633	2000nM_R3	FBgn0259791
bora	195.61	20nM_R2	FBgn0259791
bora	151.12	200nM_R3	FBgn0259791
bora	292.777	0nM_R3	FBgn0259791
bora	204.954	20nM_R3	FBgn0259791
bora	285.384	0nM_R1	FBgn0259791
bora	210.438	200nM_R2	FBgn0259791
brm	8783.91	0nM_R2	FBgn0000212
brm	7659.59	2000nM_R3	FBgn0000212
brm	9377.08	0nM_R3	FBgn0000212
brm	8625.51	20nM_R2	FBgn0000212
brm	7378.76	200nM_R2	FBgn0000212
brm	9197.03	20nM_R1	FBgn0000212
brm	7605.96	2000nM_R2	FBgn0000212
brm	7788.27	200nM_R3	FBgn0000212
brm	9418.98	0nM_R1	FBgn0000212
brm	7874.96	2000nM_R1	FBgn0000212
brm	8317.9	20nM_R3	FBgn0000212
brm	8610.96	200nM_R1	FBgn0000212
brwl	691.985	20nM_R2	FBgn0032130
brwl	386.355	2000nM_R1	FBgn0032130
brwl	423.53	2000nM_R3	FBgn0032130
brwl	644.282	20nM_R1	FBgn0032130
brwl	841.654	0nM_R3	FBgn0032130
brwl	464.863	200nM_R1	FBgn0032130
brwl	916.212	0nM_R2	FBgn0032130
brwl	434.308	200nM_R2	FBgn0032130
brwl	497.987	200nM_R3	FBgn0032130
brwl	833.897	0nM_R1	FBgn0032130
brwl	666.947	20nM_R3	FBgn0032130
brwl	393.575	2000nM_R2	FBgn0032130
BthD	380.673	0nM_R3	FBgn0030501
BthD	286.066	20nM_R2	FBgn0030501
BthD	243.416	2000nM_R2	FBgn0030501
BthD	273.122	200nM_R2	FBgn0030501
BthD	241.854	200nM_R1	FBgn0030501
BthD	333.821	0nM_R1	FBgn0030501
BthD	200.501	2000nM_R3	FBgn0030501
BthD	296.271	20nM_R3	FBgn0030501
BthD	302.24	200nM_R3	FBgn0030501
BthD	355.831	0nM_R2	FBgn0030501
BthD	184.83	2000nM_R1	FBgn0030501
BthD	263.11	20nM_R1	FBgn0030501
Bub3	1863.56	2000nM_R2	FBgn0025457
Bub3	1934.14	200nM_R3	FBgn0025457
Bub3	2330.83	0nM_R3	FBgn0025457
Bub3	1768.57	200nM_R2	FBgn0025457
Bub3	2196.67	0nM_R1	FBgn0025457
Bub3	2211.13	20nM_R1	FBgn0025457
Bub3	1684.34	2000nM_R1	FBgn0025457
Bub3	2097.44	20nM_R2	FBgn0025457
Bub3	1894	200nM_R1	FBgn0025457
Bub3	2050.9	20nM_R3	FBgn0025457
Bub3	2124.33	0nM_R2	FBgn0025457
Bub3	1675.35	2000nM_R3	FBgn0025457
BubR1	2162.63	0nM_R1	FBgn0263855
BubR1	2138.61	20nM_R1	FBgn0263855
BubR1	1514.24	200nM_R3	FBgn0263855
BubR1	1387.99	200nM_R2	FBgn0263855
BubR1	1192.49	2000nM_R3	FBgn0263855
BubR1	1655.57	0nM_R2	FBgn0263855
BubR1	1727.86	2000nM_R1	FBgn0263855
BubR1	1376.72	2000nM_R2	FBgn0263855
BubR1	1517.88	20nM_R3	FBgn0263855
BubR1	1900.2	0nM_R3	FBgn0263855
BubR1	1732.24	200nM_R1	FBgn0263855
BubR1	1666.64	20nM_R2	FBgn0263855
bun	13832	0nM_R1	FBgn0259176
bun	12417	20nM_R3	FBgn0259176
bun	15584.8	0nM_R3	FBgn0259176
bun	6471.34	200nM_R2	FBgn0259176
bun	5277.7	2000nM_R2	FBgn0259176
bun	15734.3	0nM_R2	FBgn0259176
bun	11529.6	20nM_R1	FBgn0259176
bun	5900.85	2000nM_R1	FBgn0259176
bun	7660.81	200nM_R1	FBgn0259176
bun	7585.24	2000nM_R3	FBgn0259176
bun	7340.99	200nM_R3	FBgn0259176
bun	11694.2	20nM_R2	FBgn0259176
Bx	653.464	2000nM_R1	FBgn0265598
Bx	562.702	2000nM_R2	FBgn0265598
Bx	1015.33	20nM_R1	FBgn0265598
Bx	1080.01	0nM_R1	FBgn0265598
Bx	1070.69	0nM_R2	FBgn0265598
Bx	993.315	20nM_R2	FBgn0265598
Bx	708.288	200nM_R1	FBgn0265598
Bx	740.388	200nM_R3	FBgn0265598
Bx	1147.88	20nM_R3	FBgn0265598
Bx	681.853	2000nM_R3	FBgn0265598
Bx	743.249	200nM_R2	FBgn0265598
Bx	1064.24	0nM_R3	FBgn0265598
Cam	15768	20nM_R1	FBgn0000253
Cam	14858.3	200nM_R1	FBgn0000253
Cam	20093.8	0nM_R2	FBgn0000253
Cam	14759	2000nM_R1	FBgn0000253
Cam	17167.9	20nM_R2	FBgn0000253
Cam	16101.9	200nM_R3	FBgn0000253
Cam	14621.7	200nM_R2	FBgn0000253
Cam	17520.9	2000nM_R3	FBgn0000253
Cam	16362.4	0nM_R1	FBgn0000253
Cam	16313.6	2000nM_R2	FBgn0000253
Cam	18669.4	0nM_R3	FBgn0000253
Cam	18236.2	20nM_R3	FBgn0000253
cana	1615.77	2000nM_R1	FBgn0040233
cana	1644.3	200nM_R1	FBgn0040233
cana	2269.22	0nM_R2	FBgn0040233
cana	1870.29	20nM_R3	FBgn0040233
cana	1507.14	200nM_R3	FBgn0040233
cana	1854.34	20nM_R2	FBgn0040233
cana	1506.33	2000nM_R2	FBgn0040233
cana	1617.83	200nM_R2	FBgn0040233
cana	2131.86	20nM_R1	FBgn0040233
cana	1553.69	2000nM_R3	FBgn0040233
cana	2329.57	0nM_R3	FBgn0040233
cana	2468.96	0nM_R1	FBgn0040233
Cap-D2	2527.04	0nM_R2	FBgn0039680
Cap-D2	2137.43	200nM_R1	FBgn0039680
Cap-D2	2946.78	0nM_R1	FBgn0039680
Cap-D2	2226.9	20nM_R2	FBgn0039680
Cap-D2	1443.31	2000nM_R3	FBgn0039680
Cap-D2	3007.21	20nM_R1	FBgn0039680
Cap-D2	2101.63	20nM_R3	FBgn0039680
Cap-D2	1875.13	2000nM_R1	FBgn0039680
Cap-D2	2119.74	200nM_R3	FBgn0039680
Cap-D2	2958.12	0nM_R3	FBgn0039680
Cap-D2	1814.56	2000nM_R2	FBgn0039680
Cap-D2	2047.67	200nM_R2	FBgn0039680
Cap-G	2979.21	200nM_R1	FBgn0259876
Cap-G	2958.46	20nM_R2	FBgn0259876
Cap-G	2973.43	0nM_R2	FBgn0259876
Cap-G	3312.48	20nM_R1	FBgn0259876
Cap-G	2715.09	200nM_R3	FBgn0259876
Cap-G	2202.51	2000nM_R3	FBgn0259876
Cap-G	2650.23	2000nM_R1	FBgn0259876
Cap-G	2646.15	200nM_R2	FBgn0259876
Cap-G	2786.16	20nM_R3	FBgn0259876
Cap-G	3388.75	0nM_R3	FBgn0259876
Cap-G	3217.77	0nM_R1	FBgn0259876
Cap-G	2421.52	2000nM_R2	FBgn0259876
CASK	1881.44	200nM_R1	FBgn0013759
CASK	1938.01	20nM_R2	FBgn0013759
CASK	2047.63	0nM_R2	FBgn0013759
CASK	1906.14	2000nM_R1	FBgn0013759
CASK	1556.91	2000nM_R2	FBgn0013759
CASK	1794.17	200nM_R3	FBgn0013759
CASK	2147.04	20nM_R1	FBgn0013759
CASK	1900.63	2000nM_R3	FBgn0013759
CASK	2393.04	0nM_R1	FBgn0013759
CASK	1939.29	20nM_R3	FBgn0013759
CASK	2151.25	0nM_R3	FBgn0013759
CASK	1807.38	200nM_R2	FBgn0013759
Ccdc85	2022.81	20nM_R2	FBgn0031488
Ccdc85	1876.92	2000nM_R1	FBgn0031488
Ccdc85	2060.58	2000nM_R3	FBgn0031488
Ccdc85	2047.53	20nM_R1	FBgn0031488
Ccdc85	1906.57	200nM_R1	FBgn0031488
Ccdc85	2221.28	0nM_R2	FBgn0031488
Ccdc85	2266.05	0nM_R1	FBgn0031488
Ccdc85	1817.72	2000nM_R2	FBgn0031488
Ccdc85	1689.71	200nM_R3	FBgn0031488
Ccdc85	2016.4	20nM_R3	FBgn0031488
Ccdc85	1614.85	200nM_R2	FBgn0031488
Ccdc85	2104.45	0nM_R3	FBgn0031488
Cda4	2398.65	200nM_R3	FBgn0052499
Cda4	3649.77	0nM_R1	FBgn0052499
Cda4	2745.79	20nM_R1	FBgn0052499
Cda4	3177.13	20nM_R3	FBgn0052499
Cda4	2308.61	200nM_R1	FBgn0052499
Cda4	2017.02	2000nM_R3	FBgn0052499
Cda4	2753.24	20nM_R2	FBgn0052499
Cda4	2050.42	2000nM_R1	FBgn0052499
Cda4	1984.98	200nM_R2	FBgn0052499
Cda4	2366.19	2000nM_R2	FBgn0052499
Cda4	3653.13	0nM_R2	FBgn0052499
Cda4	3379.26	0nM_R3	FBgn0052499
cdc14	681.387	20nM_R1	FBgn0031952
cdc14	752.146	0nM_R2	FBgn0031952
cdc14	543.387	200nM_R1	FBgn0031952
cdc14	866.624	0nM_R1	FBgn0031952
cdc14	633.793	2000nM_R3	FBgn0031952
cdc14	486.83	200nM_R3	FBgn0031952
cdc14	678.417	20nM_R2	FBgn0031952
cdc14	712.023	0nM_R3	FBgn0031952
cdc14	675.064	20nM_R3	FBgn0031952
cdc14	627.827	2000nM_R1	FBgn0031952
cdc14	596.987	200nM_R2	FBgn0031952
cdc14	496.316	2000nM_R2	FBgn0031952
Cdc5	1663.03	0nM_R2	FBgn0265574
Cdc5	1797.92	20nM_R1	FBgn0265574
Cdc5	1498.02	200nM_R3	FBgn0265574
Cdc5	1612.2	2000nM_R1	FBgn0265574
Cdc5	1426.8	200nM_R2	FBgn0265574
Cdc5	1670.6	20nM_R2	FBgn0265574
Cdc5	1644.3	200nM_R1	FBgn0265574
Cdc5	1444.69	2000nM_R2	FBgn0265574
Cdc5	1942.7	0nM_R1	FBgn0265574
Cdc5	1523.66	2000nM_R3	FBgn0265574
Cdc5	1847.72	0nM_R3	FBgn0265574
Cdc5	1649.11	20nM_R3	FBgn0265574
Cdk7	386.951	2000nM_R1	FBgn0263237
Cdk7	504.294	20nM_R1	FBgn0263237
Cdk7	535.422	0nM_R1	FBgn0263237
Cdk7	342.995	2000nM_R2	FBgn0263237
Cdk7	359.641	200nM_R1	FBgn0263237
Cdk7	421.749	20nM_R2	FBgn0263237
Cdk7	379.322	200nM_R3	FBgn0263237
Cdk7	421.408	20nM_R3	FBgn0263237
Cdk7	481.544	0nM_R2	FBgn0263237
Cdk7	290.614	2000nM_R3	FBgn0263237
Cdk7	382.072	200nM_R2	FBgn0263237
Cdk7	608.95	0nM_R3	FBgn0263237
Cenp-C	1870.48	0nM_R3	FBgn0266916
Cenp-C	1540.2	20nM_R3	FBgn0266916
Cenp-C	1493.53	200nM_R1	FBgn0266916
Cenp-C	1689.66	0nM_R2	FBgn0266916
Cenp-C	1927.78	20nM_R1	FBgn0266916
Cenp-C	1540.01	20nM_R2	FBgn0266916
Cenp-C	1439.29	2000nM_R1	FBgn0266916
Cenp-C	1211.27	2000nM_R3	FBgn0266916
Cenp-C	1223.4	2000nM_R2	FBgn0266916
Cenp-C	1961.03	0nM_R1	FBgn0266916
Cenp-C	1428.29	200nM_R2	FBgn0266916
Cenp-C	1389.49	200nM_R3	FBgn0266916
Cep135	1283.08	200nM_R1	FBgn0036480
Cep135	1654.51	0nM_R2	FBgn0036480
Cep135	1092.62	2000nM_R3	FBgn0036480
Cep135	1482.02	200nM_R2	FBgn0036480
Cep135	1392.45	20nM_R2	FBgn0036480
Cep135	1697.9	0nM_R1	FBgn0036480
Cep135	1260.69	200nM_R3	FBgn0036480
Cep135	1256.25	2000nM_R1	FBgn0036480
Cep135	1397.48	20nM_R3	FBgn0036480
Cep135	1592.15	20nM_R1	FBgn0036480
Cep135	1209.18	2000nM_R2	FBgn0036480
Cep135	1794.6	0nM_R3	FBgn0036480
Cerk	636.045	200nM_R1	FBgn0037315
Cerk	382.181	2000nM_R1	FBgn0037315
Cerk	518.148	2000nM_R3	FBgn0037315
Cerk	1168.7	0nM_R2	FBgn0037315
Cerk	1057.2	20nM_R2	FBgn0037315
Cerk	1243.65	0nM_R1	FBgn0037315
Cerk	1278.61	0nM_R3	FBgn0037315
Cerk	396.996	200nM_R2	FBgn0037315
Cerk	1163.44	20nM_R3	FBgn0037315
Cerk	998.468	20nM_R1	FBgn0037315
Cerk	409.382	2000nM_R2	FBgn0037315
Cerk	665.335	200nM_R3	FBgn0037315
cert	1722.31	200nM_R2	FBgn0027569
cert	2034.34	0nM_R1	FBgn0027569
cert	1945.36	20nM_R2	FBgn0027569
cert	1993.29	0nM_R2	FBgn0027569
cert	1623.3	2000nM_R2	FBgn0027569
cert	1736.95	200nM_R1	FBgn0027569
cert	1739.4	200nM_R3	FBgn0027569
cert	1520.65	2000nM_R3	FBgn0027569
cert	1900.73	20nM_R3	FBgn0027569
cert	1978.38	20nM_R1	FBgn0027569
cert	2151.88	0nM_R3	FBgn0027569
cert	1596.1	2000nM_R1	FBgn0027569
CG10376	766.395	200nM_R1	FBgn0032702
CG10376	746.473	200nM_R3	FBgn0032702
CG10376	832.757	20nM_R2	FBgn0032702
CG10376	688.642	2000nM_R1	FBgn0032702
CG10376	974.807	0nM_R2	FBgn0032702
CG10376	667.586	2000nM_R3	FBgn0032702
CG10376	1020.61	0nM_R3	FBgn0032702
CG10376	932.69	20nM_R1	FBgn0032702
CG10376	719.184	2000nM_R2	FBgn0032702
CG10376	891.497	0nM_R1	FBgn0032702
CG10376	796.143	20nM_R3	FBgn0032702
CG10376	720.862	200nM_R2	FBgn0032702
CG10445	155.478	200nM_R1	FBgn0037531
CG10445	137.935	200nM_R3	FBgn0037531
CG10445	249.145	0nM_R3	FBgn0037531
CG10445	175.72	2000nM_R3	FBgn0037531
CG10445	175.823	20nM_R2	FBgn0037531
CG10445	259.948	0nM_R2	FBgn0037531
CG10445	226.474	0nM_R1	FBgn0037531
CG10445	210.825	20nM_R1	FBgn0037531
CG10445	164.559	2000nM_R1	FBgn0037531
CG10445	178.574	20nM_R3	FBgn0037531
CG10445	141.784	200nM_R2	FBgn0037531
CG10445	145.417	2000nM_R2	FBgn0037531
CG10462	698.181	2000nM_R1	FBgn0032815
CG10462	588.737	2000nM_R3	FBgn0032815
CG10462	772.265	20nM_R2	FBgn0032815
CG10462	803.283	0nM_R2	FBgn0032815
CG10462	897.272	20nM_R1	FBgn0032815
CG10462	992.153	0nM_R3	FBgn0032815
CG10462	760.672	200nM_R3	FBgn0032815
CG10462	731.207	20nM_R3	FBgn0032815
CG10462	597.476	2000nM_R2	FBgn0032815
CG10462	767.966	200nM_R1	FBgn0032815
CG10462	930.77	0nM_R1	FBgn0032815
CG10462	732.802	200nM_R2	FBgn0032815
CG10877	1204.56	200nM_R1	FBgn0038804
CG10877	1765.58	20nM_R2	FBgn0038804
CG10877	1644.92	0nM_R2	FBgn0038804
CG10877	1103.28	2000nM_R2	FBgn0038804
CG10877	1834.44	20nM_R3	FBgn0038804
CG10877	946.935	2000nM_R3	FBgn0038804
CG10877	1012.99	2000nM_R1	FBgn0038804
CG10877	1050.7	200nM_R2	FBgn0038804
CG10877	1159.26	200nM_R3	FBgn0038804
CG10877	1431.92	20nM_R1	FBgn0038804
CG10877	1945.1	0nM_R3	FBgn0038804
CG10877	1793.47	0nM_R1	FBgn0038804
CG10932	891.497	0nM_R1	FBgn0029969
CG10932	560.453	2000nM_R1	FBgn0029969
CG10932	672.434	200nM_R3	FBgn0029969
CG10932	641.733	2000nM_R2	FBgn0029969
CG10932	835.244	0nM_R2	FBgn0029969
CG10932	536.171	2000nM_R3	FBgn0029969
CG10932	747.441	20nM_R3	FBgn0029969
CG10932	769.438	20nM_R2	FBgn0029969
CG10932	620.341	200nM_R1	FBgn0029969
CG10932	908.683	0nM_R3	FBgn0029969
CG10932	686.535	200nM_R2	FBgn0029969
CG10932	829.808	20nM_R1	FBgn0029969
CG10939	6729.54	20nM_R1	FBgn0010620
CG10939	7070.23	20nM_R2	FBgn0010620
CG10939	5380.47	200nM_R1	FBgn0010620
CG10939	7171.25	0nM_R1	FBgn0010620
CG10939	4555.77	2000nM_R1	FBgn0010620
CG10939	4389.35	200nM_R2	FBgn0010620
CG10939	4812.02	2000nM_R3	FBgn0010620
CG10939	7535.31	0nM_R2	FBgn0010620
CG10939	4394.13	2000nM_R2	FBgn0010620
CG10939	6838.58	20nM_R3	FBgn0010620
CG10939	4635.03	200nM_R3	FBgn0010620
CG10939	7598.92	0nM_R3	FBgn0010620
CG11073	193.169	200nM_R1	FBgn0034693
CG11073	297.938	20nM_R2	FBgn0034693
CG11073	525.224	0nM_R2	FBgn0034693
CG11073	390.112	0nM_R1	FBgn0034693
CG11073	222.989	2000nM_R1	FBgn0034693
CG11073	179.519	200nM_R3	FBgn0034693
CG11073	187.735	2000nM_R3	FBgn0034693
CG11073	411.026	0nM_R3	FBgn0034693
CG11073	232.352	2000nM_R2	FBgn0034693
CG11073	325.514	20nM_R1	FBgn0034693
CG11073	307.093	20nM_R3	FBgn0034693
CG11073	198.498	200nM_R2	FBgn0034693
CG11095	181.484	0nM_R3	FBgn0030528
CG11095	140.772	20nM_R2	FBgn0030528
CG11095	85.3537	2000nM_R2	FBgn0030528
CG11095	87.86	2000nM_R3	FBgn0030528
CG11095	138.301	20nM_R1	FBgn0030528
CG11095	103.147	2000nM_R1	FBgn0030528
CG11095	117.651	200nM_R3	FBgn0030528
CG11095	168.327	0nM_R2	FBgn0030528
CG11095	146.106	20nM_R3	FBgn0030528
CG11095	114.645	200nM_R1	FBgn0030528
CG11095	193.747	0nM_R1	FBgn0030528
CG11095	99.9953	200nM_R2	FBgn0030528
CG11125	443.191	0nM_R2	FBgn0033174
CG11125	271.813	200nM_R3	FBgn0033174
CG11125	334.12	20nM_R2	FBgn0033174
CG11125	361.207	20nM_R3	FBgn0033174
CG11125	296.821	200nM_R1	FBgn0033174
CG11125	287.977	2000nM_R1	FBgn0033174
CG11125	384.545	20nM_R1	FBgn0033174
CG11125	241.052	2000nM_R3	FBgn0033174
CG11125	517.892	0nM_R3	FBgn0033174
CG11125	310.433	200nM_R2	FBgn0033174
CG11125	494.84	0nM_R1	FBgn0033174
CG11125	259.222	2000nM_R2	FBgn0033174
CG11200	330.35	2000nM_R2	FBgn0034500
CG11200	466.052	20nM_R3	FBgn0034500
CG11200	383.306	20nM_R2	FBgn0034500
CG11200	509.353	20nM_R1	FBgn0034500
CG11200	647.524	0nM_R3	FBgn0034500
CG11200	588.08	0nM_R2	FBgn0034500
CG11200	370.132	200nM_R2	FBgn0034500
CG11200	398.903	200nM_R1	FBgn0034500
CG11200	513.167	0nM_R1	FBgn0034500
CG11200	389.464	200nM_R3	FBgn0034500
CG11200	293.343	2000nM_R1	FBgn0034500
CG11200	389.738	2000nM_R3	FBgn0034500
CG11353	273.628	20nM_R2	FBgn0035557
CG11353	412.367	0nM_R1	FBgn0035557
CG11353	93.8675	2000nM_R3	FBgn0035557
CG11353	35.1774	2000nM_R1	FBgn0035557
CG11353	70.9961	200nM_R3	FBgn0035557
CG11353	73.1309	200nM_R2	FBgn0035557
CG11353	95.7994	200nM_R1	FBgn0035557
CG11353	278.289	20nM_R1	FBgn0035557
CG11353	350.32	0nM_R3	FBgn0035557
CG11353	334.524	0nM_R2	FBgn0035557
CG11353	288.83	20nM_R3	FBgn0035557
CG11353	28.4512	2000nM_R2	FBgn0035557
CG11403	1124.78	200nM_R3	FBgn0026876
CG11403	860.577	2000nM_R3	FBgn0026876
CG11403	1064.55	20nM_R2	FBgn0026876
CG11403	1128.22	0nM_R2	FBgn0026876
CG11403	1182.31	20nM_R1	FBgn0026876
CG11403	1125.56	20nM_R3	FBgn0026876
CG11403	1110.4	200nM_R2	FBgn0026876
CG11403	1044.37	200nM_R1	FBgn0026876
CG11403	1159.86	0nM_R1	FBgn0026876
CG11403	931.902	2000nM_R1	FBgn0026876
CG11403	1265.33	0nM_R3	FBgn0026876
CG11403	923.084	2000nM_R2	FBgn0026876
CG11970	1109.78	20nM_R1	FBgn0027503
CG11970	792.992	2000nM_R3	FBgn0027503
CG11970	1205.68	0nM_R1	FBgn0027503
CG11970	983.774	2000nM_R1	FBgn0027503
CG11970	799.796	2000nM_R2	FBgn0027503
CG11970	1049.38	0nM_R2	FBgn0027503
CG11970	802.256	200nM_R3	FBgn0027503
CG11970	1087	0nM_R3	FBgn0027503
CG11970	947.522	20nM_R2	FBgn0027503
CG11970	858.169	200nM_R2	FBgn0027503
CG11970	893.547	20nM_R3	FBgn0027503
CG11970	1022.38	200nM_R1	FBgn0027503
CG12065	741.743	0nM_R3	FBgn0030052
CG12065	692.367	2000nM_R3	FBgn0030052
CG12065	388.042	200nM_R2	FBgn0030052
CG12065	685.887	20nM_R3	FBgn0030052
CG12065	899.166	0nM_R2	FBgn0030052
CG12065	505.8	2000nM_R2	FBgn0030052
CG12065	511.172	200nM_R3	FBgn0030052
CG12065	683.505	20nM_R2	FBgn0030052
CG12065	540.778	2000nM_R1	FBgn0030052
CG12065	612.236	20nM_R1	FBgn0030052
CG12065	790.697	0nM_R1	FBgn0030052
CG12065	529.253	200nM_R1	FBgn0030052
CG12179	857.483	200nM_R1	FBgn0025388
CG12179	821.526	200nM_R3	FBgn0025388
CG12179	1132.37	0nM_R1	FBgn0025388
CG12179	886.465	20nM_R2	FBgn0025388
CG12179	804.906	2000nM_R1	FBgn0025388
CG12179	696.872	2000nM_R3	FBgn0025388
CG12179	1008.59	20nM_R1	FBgn0025388
CG12179	958.826	0nM_R2	FBgn0025388
CG12179	854.992	20nM_R3	FBgn0025388
CG12179	1123.05	0nM_R3	FBgn0025388
CG12179	786.53	200nM_R2	FBgn0025388
CG12179	771.345	2000nM_R2	FBgn0025388
CG12182	144.021	200nM_R3	FBgn0028504
CG12182	122.498	200nM_R1	FBgn0028504
CG12182	176.483	2000nM_R1	FBgn0028504
CG12182	278.06	0nM_R2	FBgn0028504
CG12182	249.617	20nM_R1	FBgn0028504
CG12182	144.753	20nM_R3	FBgn0028504
CG12182	293.238	0nM_R1	FBgn0028504
CG12182	107.384	2000nM_R3	FBgn0028504
CG12182	145.417	2000nM_R2	FBgn0028504
CG12182	183.738	20nM_R2	FBgn0028504
CG12182	341.468	0nM_R3	FBgn0028504
CG12182	195.513	200nM_R2	FBgn0028504
CG12206	1322.98	2000nM_R2	FBgn0029662
CG12206	1667.21	20nM_R2	FBgn0029662
CG12206	1968.5	0nM_R3	FBgn0029662
CG12206	1862.85	20nM_R3	FBgn0029662
CG12206	1814.31	0nM_R2	FBgn0029662
CG12206	1158.7	2000nM_R3	FBgn0029662
CG12206	1416.35	200nM_R2	FBgn0029662
CG12206	1352.19	200nM_R1	FBgn0029662
CG12206	1642.75	20nM_R1	FBgn0029662
CG12206	1484.83	200nM_R3	FBgn0029662
CG12206	1221.07	2000nM_R1	FBgn0029662
CG12206	1733.25	0nM_R1	FBgn0029662
CG12268	175.894	200nM_R1	FBgn0039131
CG12268	688.593	20nM_R2	FBgn0039131
CG12268	1456.35	0nM_R2	FBgn0039131
CG12268	85.3537	2000nM_R2	FBgn0039131
CG12268	1742.12	0nM_R3	FBgn0039131
CG12268	799.525	20nM_R3	FBgn0039131
CG12268	76.9132	2000nM_R1	FBgn0039131
CG12268	600.43	20nM_R1	FBgn0039131
CG12268	107.458	200nM_R2	FBgn0039131
CG12268	1531.65	0nM_R1	FBgn0039131
CG12268	145.682	2000nM_R3	FBgn0039131
CG12268	164.305	200nM_R3	FBgn0039131
CG12576	1758.67	200nM_R3	FBgn0031190
CG12576	1733.94	2000nM_R2	FBgn0031190
CG12576	1954.17	20nM_R3	FBgn0031190
CG12576	2002.92	0nM_R1	FBgn0031190
CG12576	1715.9	2000nM_R3	FBgn0031190
CG12576	1924.41	20nM_R1	FBgn0031190
CG12576	1661.12	200nM_R2	FBgn0031190
CG12576	1853.17	200nM_R1	FBgn0031190
CG12576	2116.47	0nM_R3	FBgn0031190
CG12576	1817.03	20nM_R2	FBgn0031190
CG12576	1631.28	2000nM_R1	FBgn0031190
CG12576	1997.55	0nM_R2	FBgn0031190
CG12702	1068.03	0nM_R3	FBgn0031070
CG12702	911.134	20nM_R3	FBgn0031070
CG12702	895.481	200nM_R2	FBgn0031070
CG12702	678.506	2000nM_R1	FBgn0031070
CG12702	842.933	20nM_R2	FBgn0031070
CG12702	794.664	200nM_R1	FBgn0031070
CG12702	928.152	0nM_R1	FBgn0031070
CG12702	733.41	2000nM_R2	FBgn0031070
CG12702	970.545	0nM_R2	FBgn0031070
CG12702	571.465	2000nM_R3	FBgn0031070
CG12702	792.113	200nM_R3	FBgn0031070
CG12702	941.123	20nM_R1	FBgn0031070
CG12814	2403.76	2000nM_R3	FBgn0037796
CG12814	2226.94	200nM_R1	FBgn0037796
CG12814	4212.68	0nM_R1	FBgn0037796
CG12814	1902.69	200nM_R3	FBgn0037796
CG12814	4685.46	0nM_R2	FBgn0037796
CG12814	1998.55	2000nM_R1	FBgn0037796
CG12814	3280.62	20nM_R3	FBgn0037796
CG12814	3211.29	20nM_R1	FBgn0037796
CG12814	3425.44	20nM_R2	FBgn0037796
CG12814	1682.01	200nM_R2	FBgn0037796
CG12814	4112.15	0nM_R3	FBgn0037796
CG12814	1858.81	2000nM_R2	FBgn0037796
CG12868	84.8061	200nM_R1	FBgn0033945
CG12868	249.295	0nM_R2	FBgn0033945
CG12868	234.601	0nM_R3	FBgn0033945
CG12868	88.8378	2000nM_R1	FBgn0033945
CG12868	183.738	20nM_R2	FBgn0033945
CG12868	166.256	0nM_R1	FBgn0033945
CG12868	154.694	2000nM_R3	FBgn0033945
CG12868	97.0104	200nM_R2	FBgn0033945
CG12868	109.537	200nM_R3	FBgn0033945
CG12868	113.805	2000nM_R2	FBgn0033945
CG12868	172.486	20nM_R3	FBgn0033945
CG12868	160.227	20nM_R1	FBgn0033945
CG12964	126.45	2000nM_R2	FBgn0034022
CG12964	339.561	20nM_R3	FBgn0034022
CG12964	354.747	0nM_R3	FBgn0034022
CG12964	443.191	0nM_R2	FBgn0034022
CG12964	99.9953	200nM_R2	FBgn0034022
CG12964	128.785	2000nM_R1	FBgn0034022
CG12964	325.514	20nM_R1	FBgn0034022
CG12964	255.537	20nM_R2	FBgn0034022
CG12964	157.048	200nM_R1	FBgn0034022
CG12964	146.049	200nM_R3	FBgn0034022
CG12964	414.985	0nM_R1	FBgn0034022
CG12964	218.523	2000nM_R3	FBgn0034022
CG13126	201.022	200nM_R1	FBgn0032168
CG13126	203.505	2000nM_R3	FBgn0032168
CG13126	271.543	20nM_R1	FBgn0032168
CG13126	227.187	200nM_R3	FBgn0032168
CG13126	199.159	2000nM_R2	FBgn0032168
CG13126	287.648	0nM_R2	FBgn0032168
CG13126	264.438	0nM_R1	FBgn0032168
CG13126	297.373	20nM_R2	FBgn0032168
CG13126	205.961	200nM_R2	FBgn0032168
CG13126	245.539	20nM_R3	FBgn0032168
CG13126	184.234	2000nM_R1	FBgn0032168
CG13126	311.115	0nM_R3	FBgn0032168
CG13204	565.374	200nM_R1	FBgn0033627
CG13204	548.186	2000nM_R3	FBgn0033627
CG13204	912.471	20nM_R2	FBgn0033627
CG13204	1053.83	0nM_R1	FBgn0033627
CG13204	1109.04	0nM_R2	FBgn0033627
CG13204	512.755	2000nM_R1	FBgn0033627
CG13204	1113.38	20nM_R3	FBgn0033627
CG13204	1067.62	20nM_R1	FBgn0033627
CG13204	769.8	200nM_R3	FBgn0033627
CG13204	1302.64	0nM_R3	FBgn0033627
CG13204	711.907	200nM_R2	FBgn0033627
CG13204	583.25	2000nM_R2	FBgn0033627
CG13506	1441.7	200nM_R1	FBgn0034723
CG13506	1685.63	20nM_R3	FBgn0034723
CG13506	1821.79	0nM_R3	FBgn0034723
CG13506	1196.53	2000nM_R2	FBgn0034723
CG13506	1292.48	200nM_R2	FBgn0034723
CG13506	1271.75	2000nM_R1	FBgn0034723
CG13506	1706.84	20nM_R1	FBgn0034723
CG13506	2033.03	0nM_R1	FBgn0034723
CG13506	1472.59	2000nM_R3	FBgn0034723
CG13506	1688.69	20nM_R2	FBgn0034723
CG13506	2070	0nM_R2	FBgn0034723
CG13506	1325.6	200nM_R3	FBgn0034723
CG13827	371.811	0nM_R2	FBgn0039068
CG13827	316.563	20nM_R3	FBgn0039068
CG13827	328.467	20nM_R2	FBgn0039068
CG13827	113.075	200nM_R1	FBgn0039068
CG13827	90.1128	2000nM_R3	FBgn0039068
CG13827	69.7585	2000nM_R1	FBgn0039068
CG13827	299.784	0nM_R1	FBgn0039068
CG13827	241.184	20nM_R1	FBgn0039068
CG13827	344.629	0nM_R3	FBgn0039068
CG13827	82.1924	2000nM_R2	FBgn0039068
CG13827	164.305	200nM_R3	FBgn0039068
CG13827	131.337	200nM_R2	FBgn0039068
CG13857	99.5698	2000nM_R1	FBgn0038958
CG13857	183.738	20nM_R2	FBgn0038958
CG13857	57.8224	2000nM_R3	FBgn0038958
CG13857	123.122	20nM_R1	FBgn0038958
CG13857	310.02	0nM_R2	FBgn0038958
CG13857	98.5029	200nM_R2	FBgn0038958
CG13857	220.689	0nM_R3	FBgn0038958
CG13857	75.3832	200nM_R1	FBgn0038958
CG13857	96.3518	200nM_R3	FBgn0038958
CG13857	216.002	0nM_R1	FBgn0038958
CG13857	80.6118	2000nM_R2	FBgn0038958
CG13857	122.432	20nM_R3	FBgn0038958
CG13868	447.452	0nM_R2	FBgn0034501
CG13868	190.196	2000nM_R1	FBgn0034501
CG13868	334.15	20nM_R3	FBgn0034501
CG13868	172.753	200nM_R1	FBgn0034501
CG13868	169.712	2000nM_R3	FBgn0034501
CG13868	146.998	2000nM_R2	FBgn0034501
CG13868	290.62	0nM_R1	FBgn0034501
CG13868	261.423	20nM_R1	FBgn0034501
CG13868	314.333	20nM_R2	FBgn0034501
CG13868	190.675	200nM_R3	FBgn0034501
CG13868	161.187	200nM_R2	FBgn0034501
CG13868	412.923	0nM_R3	FBgn0034501
CG14408	143.006	200nM_R3	FBgn0030581
CG14408	278.838	0nM_R1	FBgn0030581
CG14408	147.935	2000nM_R3	FBgn0030581
CG14408	249.617	20nM_R1	FBgn0030581
CG14408	161.76	200nM_R1	FBgn0030581
CG14408	203.525	20nM_R2	FBgn0030581
CG14408	205.615	0nM_R2	FBgn0030581
CG14408	234.04	20nM_R3	FBgn0030581
CG14408	167.156	200nM_R2	FBgn0030581
CG14408	149.653	2000nM_R1	FBgn0030581
CG14408	243.454	0nM_R3	FBgn0030581
CG14408	124.869	2000nM_R2	FBgn0030581
CG14434	901.095	0nM_R3	FBgn0029915
CG14434	763.441	2000nM_R2	FBgn0029915
CG14434	901.664	20nM_R3	FBgn0029915
CG14434	833.181	20nM_R1	FBgn0029915
CG14434	766.757	200nM_R3	FBgn0029915
CG14434	791.008	200nM_R2	FBgn0029915
CG14434	933.257	0nM_R2	FBgn0029915
CG14434	677.348	2000nM_R3	FBgn0029915
CG14434	845.194	20nM_R2	FBgn0029915
CG14434	692.815	2000nM_R1	FBgn0029915
CG14434	767.966	200nM_R1	FBgn0029915
CG14434	917.679	0nM_R1	FBgn0029915
CG14440	621.317	20nM_R2	FBgn0029894
CG14440	698.878	0nM_R2	FBgn0029894
CG14440	515.736	2000nM_R1	FBgn0029894
CG14440	548.098	200nM_R1	FBgn0029894
CG14440	608.863	20nM_R1	FBgn0029894
CG14440	671.006	20nM_R3	FBgn0029894
CG14440	573.108	200nM_R2	FBgn0029894
CG14440	703.17	0nM_R3	FBgn0029894
CG14440	692.514	0nM_R1	FBgn0029894
CG14440	563.912	200nM_R3	FBgn0029894
CG14440	542.154	2000nM_R2	FBgn0029894
CG14440	527.911	2000nM_R3	FBgn0029894
CG14767	3050.44	0nM_R3	FBgn0040777
CG14767	2310.87	2000nM_R2	FBgn0040777
CG14767	2421.68	200nM_R1	FBgn0040777
CG14767	2627.17	20nM_R2	FBgn0040777
CG14767	2715.82	20nM_R3	FBgn0040777
CG14767	2474.51	200nM_R2	FBgn0040777
CG14767	2887.46	20nM_R1	FBgn0040777
CG14767	2284.14	2000nM_R1	FBgn0040777
CG14767	3002.19	0nM_R2	FBgn0040777
CG14767	2935	0nM_R1	FBgn0040777
CG14767	2220.53	2000nM_R3	FBgn0040777
CG14767	2358.08	200nM_R3	FBgn0040777
CG14814	744.409	200nM_R1	FBgn0023515
CG14814	593.242	2000nM_R3	FBgn0023515
CG14814	707.125	2000nM_R1	FBgn0023515
CG14814	703.378	2000nM_R2	FBgn0023515
CG14814	998.843	0nM_R1	FBgn0023515
CG14814	793.748	20nM_R2	FBgn0023515
CG14814	888.512	0nM_R2	FBgn0023515
CG14814	959.676	20nM_R1	FBgn0023515
CG14814	760.672	200nM_R3	FBgn0023515
CG14814	756.681	200nM_R2	FBgn0023515
CG14814	789.379	20nM_R3	FBgn0023515
CG14814	974.447	0nM_R3	FBgn0023515
CG15083	687.861	2000nM_R3	FBgn0034399
CG15083	1306.48	0nM_R1	FBgn0034399
CG15083	1525.6	0nM_R2	FBgn0034399
CG15083	1092.82	20nM_R2	FBgn0034399
CG15083	697.294	200nM_R1	FBgn0034399
CG15083	1228.37	20nM_R3	FBgn0034399
CG15083	1099.66	20nM_R1	FBgn0034399
CG15083	756.615	200nM_R3	FBgn0034399
CG15083	599.208	2000nM_R1	FBgn0034399
CG15083	732.802	200nM_R2	FBgn0034399
CG15083	1436.69	0nM_R3	FBgn0034399
CG15083	654.378	2000nM_R2	FBgn0034399
CG15365	1119.9	20nM_R1	FBgn0030077
CG15365	1212.02	2000nM_R3	FBgn0030077
CG15365	942.052	2000nM_R2	FBgn0030077
CG15365	1262.45	0nM_R2	FBgn0030077
CG15365	1419.06	0nM_R1	FBgn0030077
CG15365	1288.72	0nM_R3	FBgn0030077
CG15365	983.774	2000nM_R1	FBgn0030077
CG15365	940.191	200nM_R3	FBgn0030077
CG15365	1386.66	20nM_R3	FBgn0030077
CG15365	1164.05	20nM_R2	FBgn0030077
CG15365	907.42	200nM_R2	FBgn0030077
CG15365	995.686	200nM_R1	FBgn0030077
CG15611	922.647	20nM_R2	FBgn0034194
CG15611	541.428	2000nM_R3	FBgn0034194
CG15611	493.132	200nM_R1	FBgn0034194
CG15611	836.052	20nM_R3	FBgn0034194
CG15611	1867.58	0nM_R2	FBgn0034194
CG15611	1619.36	0nM_R1	FBgn0034194
CG15611	477.702	200nM_R3	FBgn0034194
CG15611	757.284	20nM_R1	FBgn0034194
CG15611	489.529	200nM_R2	FBgn0034194
CG15611	472.808	2000nM_R1	FBgn0034194
CG15611	1354.49	0nM_R3	FBgn0034194
CG15611	545.315	2000nM_R2	FBgn0034194
CG1572	1909.18	20nM_R2	FBgn0030309
CG1572	2473.77	0nM_R2	FBgn0030309
CG1572	2369.47	0nM_R1	FBgn0030309
CG1572	835.782	200nM_R2	FBgn0030309
CG1572	978.408	2000nM_R1	FBgn0030309
CG1572	1458.91	20nM_R1	FBgn0030309
CG1572	1574.7	20nM_R3	FBgn0030309
CG1572	1050.65	200nM_R1	FBgn0030309
CG1572	960.452	2000nM_R3	FBgn0030309
CG1572	2295.42	0nM_R3	FBgn0030309
CG1572	850.376	2000nM_R2	FBgn0030309
CG1572	978.731	200nM_R3	FBgn0030309
CG15784	3217.72	20nM_R3	FBgn0029766
CG15784	2815.87	0nM_R1	FBgn0029766
CG15784	4084.96	0nM_R3	FBgn0029766
CG15784	1800.33	2000nM_R2	FBgn0029766
CG15784	1532.9	2000nM_R1	FBgn0029766
CG15784	2234.22	200nM_R2	FBgn0029766
CG15784	2238.12	20nM_R1	FBgn0029766
CG15784	2046.72	200nM_R3	FBgn0029766
CG15784	4829.29	0nM_R2	FBgn0029766
CG15784	1897.14	200nM_R1	FBgn0029766
CG15784	2184.48	2000nM_R3	FBgn0029766
CG15784	3481.41	20nM_R2	FBgn0029766
CG1582	1637.25	20nM_R2	FBgn0030246
CG1582	1676.84	20nM_R3	FBgn0030246
CG1582	1358.8	2000nM_R1	FBgn0030246
CG1582	1493.53	200nM_R1	FBgn0030246
CG1582	1885.66	0nM_R3	FBgn0030246
CG1582	1446.2	200nM_R2	FBgn0030246
CG1582	2000.75	0nM_R2	FBgn0030246
CG1582	1713.59	20nM_R1	FBgn0030246
CG1582	1424.14	2000nM_R2	FBgn0030246
CG1582	1406.51	2000nM_R3	FBgn0030246
CG1582	1751.58	0nM_R1	FBgn0030246
CG1582	1581.18	200nM_R3	FBgn0030246
CG15822	769.192	0nM_R2	FBgn0035308
CG15822	588.253	200nM_R3	FBgn0035308
CG15822	739.474	20nM_R2	FBgn0035308
CG15822	660.827	2000nM_R3	FBgn0035308
CG15822	570.123	200nM_R2	FBgn0035308
CG15822	828.611	20nM_R3	FBgn0035308
CG15822	585.79	200nM_R1	FBgn0035308
CG15822	900.661	0nM_R1	FBgn0035308
CG15822	497.253	2000nM_R1	FBgn0035308
CG15822	608.863	20nM_R1	FBgn0035308
CG15822	482.09	2000nM_R2	FBgn0035308
CG15822	770.831	0nM_R3	FBgn0035308
CG1640	2597.58	200nM_R1	FBgn0030478
CG1640	2408.76	2000nM_R1	FBgn0030478
CG1640	2495.81	2000nM_R2	FBgn0030478
CG1640	2317.4	2000nM_R3	FBgn0030478
CG1640	3297.11	20nM_R2	FBgn0030478
CG1640	3698.94	0nM_R2	FBgn0030478
CG1640	2583.24	200nM_R3	FBgn0030478
CG1640	3147.2	20nM_R1	FBgn0030478
CG1640	2570.03	200nM_R2	FBgn0030478
CG1640	3988.21	0nM_R3	FBgn0030478
CG1640	3658.94	0nM_R1	FBgn0030478
CG1640	3382.09	20nM_R3	FBgn0030478
CG1648	4828.27	20nM_R3	FBgn0033446
CG1648	6662.41	0nM_R3	FBgn0033446
CG1648	2757.77	200nM_R1	FBgn0033446
CG1648	2835.69	200nM_R2	FBgn0033446
CG1648	4990.89	20nM_R2	FBgn0033446
CG1648	2415.19	2000nM_R2	FBgn0033446
CG1648	2168.48	2000nM_R1	FBgn0033446
CG1648	4563.94	20nM_R1	FBgn0033446
CG1648	6192.95	0nM_R2	FBgn0033446
CG1648	2874.33	200nM_R3	FBgn0033446
CG1648	5343.75	0nM_R1	FBgn0033446
CG1648	2288.86	2000nM_R3	FBgn0033446
CG1673	2596.64	20nM_R2	FBgn0030482
CG1673	1737.67	2000nM_R3	FBgn0030482
CG1673	1628.59	200nM_R1	FBgn0030482
CG1673	2436.24	0nM_R1	FBgn0030482
CG1673	1687.32	2000nM_R1	FBgn0030482
CG1673	2934.01	0nM_R2	FBgn0030482
CG1673	2029.93	20nM_R3	FBgn0030482
CG1673	1882.25	20nM_R1	FBgn0030482
CG1673	1444.26	200nM_R3	FBgn0030482
CG1673	1517.4	2000nM_R2	FBgn0030482
CG1673	2233.45	0nM_R3	FBgn0030482
CG1673	1901.4	200nM_R2	FBgn0030482
CG16734	121.708	2000nM_R2	FBgn0037667
CG16734	182.561	200nM_R3	FBgn0037667
CG16734	142.498	2000nM_R1	FBgn0037667
CG16734	187.695	20nM_R2	FBgn0037667
CG16734	130.664	2000nM_R3	FBgn0037667
CG16734	263.11	20nM_R1	FBgn0037667
CG16734	247.42	0nM_R1	FBgn0037667
CG16734	133.491	200nM_R1	FBgn0037667
CG16734	183.309	20nM_R3	FBgn0037667
CG16734	214.138	0nM_R2	FBgn0037667
CG16734	161.187	200nM_R2	FBgn0037667
CG16734	226.38	0nM_R3	FBgn0037667
CG16791	4180.4	200nM_R2	FBgn0038881
CG16791	4768.02	2000nM_R1	FBgn0038881
CG16791	4889.12	20nM_R2	FBgn0038881
CG16791	5956.41	0nM_R1	FBgn0038881
CG16791	5253.76	20nM_R1	FBgn0038881
CG16791	4396.68	200nM_R3	FBgn0038881
CG16791	5219.39	0nM_R3	FBgn0038881
CG16791	5096.63	2000nM_R3	FBgn0038881
CG16791	4364.1	2000nM_R2	FBgn0038881
CG16791	5390.73	0nM_R2	FBgn0038881
CG16791	4826.09	200nM_R1	FBgn0038881
CG16791	4793.09	20nM_R3	FBgn0038881
CG1698	424.014	0nM_R2	FBgn0033443
CG1698	139.675	2000nM_R3	FBgn0033443
CG1698	288.893	20nM_R2	FBgn0033443
CG1698	157.048	200nM_R1	FBgn0033443
CG1698	226.005	20nM_R1	FBgn0033443
CG1698	278.008	20nM_R3	FBgn0033443
CG1698	349.53	0nM_R1	FBgn0033443
CG1698	174.447	200nM_R3	FBgn0033443
CG1698	156.482	2000nM_R2	FBgn0033443
CG1698	129.977	2000nM_R1	FBgn0033443
CG1698	286.453	0nM_R3	FBgn0033443
CG1698	138.799	200nM_R2	FBgn0033443
CG17032	2897.04	0nM_R1	FBgn0036547
CG17032	1969.39	200nM_R1	FBgn0036547
CG17032	1554.36	2000nM_R1	FBgn0036547
CG17032	3211	0nM_R2	FBgn0036547
CG17032	1859.08	200nM_R3	FBgn0036547
CG17032	1810.36	200nM_R2	FBgn0036547
CG17032	1767.14	2000nM_R2	FBgn0036547
CG17032	3224.34	0nM_R3	FBgn0036547
CG17032	1890.12	2000nM_R3	FBgn0036547
CG17032	2786.26	20nM_R1	FBgn0036547
CG17032	3273.86	20nM_R3	FBgn0036547
CG17032	3115.06	20nM_R2	FBgn0036547
CG17221	234.438	20nM_R1	FBgn0031500
CG17221	302.563	0nM_R2	FBgn0031500
CG17221	244.23	20nM_R2	FBgn0031500
CG17221	248.486	200nM_R3	FBgn0031500
CG17221	207.453	200nM_R2	FBgn0031500
CG17221	207.304	200nM_R1	FBgn0031500
CG17221	191.49	2000nM_R3	FBgn0031500
CG17221	255.686	20nM_R3	FBgn0031500
CG17221	192.836	2000nM_R2	FBgn0031500
CG17221	207.487	2000nM_R1	FBgn0031500
CG17221	322.039	0nM_R1	FBgn0031500
CG17221	305.424	0nM_R3	FBgn0031500
CG17544	4231.62	0nM_R2	FBgn0032775
CG17544	970.657	2000nM_R1	FBgn0032775
CG17544	1243.82	200nM_R1	FBgn0032775
CG17544	2158.85	20nM_R1	FBgn0032775
CG17544	910.439	2000nM_R2	FBgn0032775
CG17544	2337.71	20nM_R2	FBgn0032775
CG17544	1213.02	200nM_R3	FBgn0032775
CG17544	3999.3	0nM_R1	FBgn0032775
CG17544	2404.66	20nM_R3	FBgn0032775
CG17544	1297.62	2000nM_R3	FBgn0032775
CG17544	4314.51	0nM_R3	FBgn0032775
CG17544	961.149	200nM_R2	FBgn0032775
CG1764	227.691	20nM_R1	FBgn0030467
CG1764	187.215	2000nM_R1	FBgn0030467
CG1764	189.661	200nM_R3	FBgn0030467
CG1764	167.546	2000nM_R2	FBgn0030467
CG1764	228.4	20nM_R2	FBgn0030467
CG1764	180.977	2000nM_R3	FBgn0030467
CG1764	189.543	200nM_R2	FBgn0030467
CG1764	250.038	0nM_R1	FBgn0030467
CG1764	269.38	0nM_R3	FBgn0030467
CG1764	220.512	20nM_R3	FBgn0030467
CG1764	285.517	0nM_R2	FBgn0030467
CG1764	186.887	200nM_R1	FBgn0030467
CG17691	1307.79	0nM_R1	FBgn0039993
CG17691	1167.13	20nM_R1	FBgn0039993
CG17691	980.551	200nM_R2	FBgn0039993
CG17691	924.977	200nM_R3	FBgn0039993
CG17691	900.956	2000nM_R2	FBgn0039993
CG17691	971.716	2000nM_R3	FBgn0039993
CG17691	1177.64	20nM_R3	FBgn0039993
CG17691	1225.17	0nM_R2	FBgn0039993
CG17691	1366.5	0nM_R3	FBgn0039993
CG17691	881.819	2000nM_R1	FBgn0039993
CG17691	1091.12	20nM_R2	FBgn0039993
CG17691	841.779	200nM_R1	FBgn0039993
CG17896	2837.86	200nM_R1	FBgn0023537
CG17896	2873.85	2000nM_R3	FBgn0023537
CG17896	3670.17	0nM_R2	FBgn0023537
CG17896	3390.57	0nM_R1	FBgn0023537
CG17896	2666.33	2000nM_R1	FBgn0023537
CG17896	2766.09	2000nM_R2	FBgn0023537
CG17896	2428.71	20nM_R1	FBgn0023537
CG17896	2584.26	200nM_R3	FBgn0023537
CG17896	3014.79	20nM_R3	FBgn0023537
CG17896	3148.42	20nM_R2	FBgn0023537
CG17896	3498.15	0nM_R3	FBgn0023537
CG17896	2875.99	200nM_R2	FBgn0023537
CG1824	1313.59	0nM_R2	FBgn0030403
CG1824	1227.93	20nM_R2	FBgn0030403
CG1824	949.939	2000nM_R3	FBgn0030403
CG1824	1106.52	200nM_R3	FBgn0030403
CG1824	1114.87	200nM_R2	FBgn0030403
CG1824	928.921	2000nM_R1	FBgn0030403
CG1824	968.988	200nM_R1	FBgn0030403
CG1824	1081.11	20nM_R1	FBgn0030403
CG1824	1236.49	20nM_R3	FBgn0030403
CG1824	1386.34	0nM_R1	FBgn0030403
CG1824	1074.82	2000nM_R2	FBgn0030403
CG1824	1411.4	0nM_R3	FBgn0030403
CG18507	2602.43	20nM_R1	FBgn0028527
CG18507	1982.45	2000nM_R1	FBgn0028527
CG18507	2029.47	200nM_R3	FBgn0028527
CG18507	2045.56	2000nM_R3	FBgn0028527
CG18507	2880.45	20nM_R2	FBgn0028527
CG18507	1878.3	200nM_R1	FBgn0028527
CG18507	3601.33	0nM_R1	FBgn0028527
CG18507	3426.06	0nM_R3	FBgn0028527
CG18507	1850.66	200nM_R2	FBgn0028527
CG18507	3897.1	0nM_R2	FBgn0028527
CG18507	2670.5	20nM_R3	FBgn0028527
CG18507	2005.81	2000nM_R2	FBgn0028527
CG1888	241.403	20nM_R2	FBgn0033421
CG1888	132.864	200nM_R3	FBgn0033421
CG1888	160.189	200nM_R1	FBgn0033421
CG1888	105.132	2000nM_R3	FBgn0033421
CG1888	470.466	0nM_R3	FBgn0033421
CG1888	450.648	0nM_R2	FBgn0033421
CG1888	121.63	2000nM_R1	FBgn0033421
CG1888	292.889	20nM_R3	FBgn0033421
CG1888	380.948	0nM_R1	FBgn0033421
CG1888	310.335	20nM_R1	FBgn0033421
CG1888	144.769	200nM_R2	FBgn0033421
CG1888	126.45	2000nM_R2	FBgn0033421
CG1943	5524.3	20nM_R3	FBgn0037468
CG1943	4921.66	2000nM_R3	FBgn0037468
CG1943	6141.36	0nM_R3	FBgn0037468
CG1943	4643.07	200nM_R2	FBgn0037468
CG1943	5555.86	0nM_R2	FBgn0037468
CG1943	5110.4	20nM_R1	FBgn0037468
CG1943	5132.29	2000nM_R2	FBgn0037468
CG1943	4582.67	200nM_R1	FBgn0037468
CG1943	4358.42	2000nM_R1	FBgn0037468
CG1943	4764.85	200nM_R3	FBgn0037468
CG1943	5209.11	20nM_R2	FBgn0037468
CG1943	5280.91	0nM_R1	FBgn0037468
CG2017	1161.41	20nM_R3	FBgn0037391
CG2017	1500.03	0nM_R2	FBgn0037391
CG2017	1181.58	20nM_R2	FBgn0037391
CG2017	1088.34	200nM_R1	FBgn0037391
CG2017	1569.49	0nM_R3	FBgn0037391
CG2017	1133.31	2000nM_R2	FBgn0037391
CG2017	1189.05	20nM_R1	FBgn0037391
CG2017	1038.57	200nM_R3	FBgn0037391
CG2017	1136.41	2000nM_R1	FBgn0037391
CG2017	1076.1	2000nM_R3	FBgn0037391
CG2017	1322.33	200nM_R2	FBgn0037391
CG2017	1383.72	0nM_R1	FBgn0037391
CG2246	1442.04	20nM_R1	FBgn0039790
CG2246	1130.16	2000nM_R3	FBgn0039790
CG2246	1483.21	0nM_R1	FBgn0039790
CG2246	1219.88	2000nM_R1	FBgn0039790
CG2246	1185.63	200nM_R3	FBgn0039790
CG2246	1337.25	200nM_R2	FBgn0039790
CG2246	1610.83	0nM_R2	FBgn0039790
CG2246	1273.66	200nM_R1	FBgn0039790
CG2246	1609.96	0nM_R3	FBgn0039790
CG2246	1212.34	2000nM_R2	FBgn0039790
CG2246	1471.03	20nM_R2	FBgn0039790
CG2246	1417.09	20nM_R3	FBgn0039790
CG2277	636.141	0nM_R3	FBgn0035204
CG2277	578.622	0nM_R1	FBgn0035204
CG2277	91.6762	2000nM_R2	FBgn0035204
CG2277	140.292	200nM_R2	FBgn0035204
CG2277	196.837	20nM_R3	FBgn0035204
CG2277	102.128	2000nM_R3	FBgn0035204
CG2277	144.021	200nM_R3	FBgn0035204
CG2277	569.969	0nM_R2	FBgn0035204
CG2277	171.866	20nM_R2	FBgn0035204
CG2277	161.914	20nM_R1	FBgn0035204
CG2277	89.434	2000nM_R1	FBgn0035204
CG2277	130.35	200nM_R1	FBgn0035204
CG2694	538.424	2000nM_R3	FBgn0024991
CG2694	639.186	200nM_R1	FBgn0024991
CG2694	697.79	200nM_R3	FBgn0024991
CG2694	758.97	20nM_R1	FBgn0024991
CG2694	805.414	0nM_R2	FBgn0024991
CG2694	648.056	2000nM_R2	FBgn0024991
CG2694	970.043	0nM_R1	FBgn0024991
CG2694	684.636	20nM_R2	FBgn0024991
CG2694	599.804	2000nM_R1	FBgn0024991
CG2694	741.756	200nM_R2	FBgn0024991
CG2694	765.704	20nM_R3	FBgn0024991
CG2694	876.433	0nM_R3	FBgn0024991
CG2765	880.406	20nM_R1	FBgn0035087
CG2765	1060.37	0nM_R1	FBgn0035087
CG2765	842.555	2000nM_R3	FBgn0035087
CG2765	829.812	200nM_R2	FBgn0035087
CG2765	844.053	2000nM_R2	FBgn0035087
CG2765	717.06	200nM_R3	FBgn0035087
CG2765	1106.91	0nM_R2	FBgn0035087
CG2765	914.732	20nM_R2	FBgn0035087
CG2765	869.196	20nM_R3	FBgn0035087
CG2765	897.933	0nM_R3	FBgn0035087
CG2765	783.442	2000nM_R1	FBgn0035087
CG2765	772.677	200nM_R1	FBgn0035087
CG2794	563.803	200nM_R1	FBgn0031265
CG2794	490.364	2000nM_R3	FBgn0031265
CG2794	747.884	0nM_R2	FBgn0031265
CG2794	752.224	20nM_R1	FBgn0031265
CG2794	566.415	2000nM_R1	FBgn0031265
CG2794	717.387	0nM_R1	FBgn0031265
CG2794	531.318	200nM_R2	FBgn0031265
CG2794	540.573	2000nM_R2	FBgn0031265
CG2794	621.882	20nM_R2	FBgn0031265
CG2794	771.464	0nM_R3	FBgn0031265
CG2794	656.801	20nM_R3	FBgn0031265
CG2794	564.926	200nM_R3	FBgn0031265
CG30069	3612.11	200nM_R1	FBgn0050069
CG30069	6315.47	0nM_R2	FBgn0050069
CG30069	2919.13	2000nM_R1	FBgn0050069
CG30069	4681.08	20nM_R2	FBgn0050069
CG30069	6515.39	0nM_R1	FBgn0050069
CG30069	3443.06	2000nM_R3	FBgn0050069
CG30069	2276.01	200nM_R2	FBgn0050069
CG30069	4257.37	20nM_R3	FBgn0050069
CG30069	4511.66	20nM_R1	FBgn0050069
CG30069	2962.56	200nM_R3	FBgn0050069
CG30069	2424.68	2000nM_R2	FBgn0050069
CG30069	5791.04	0nM_R3	FBgn0050069
CG3008	1830.65	0nM_R3	FBgn0031643
CG3008	1344.71	200nM_R2	FBgn0031643
CG3008	1519.87	0nM_R1	FBgn0031643
CG3008	1461.33	2000nM_R3	FBgn0031643
CG3008	1486.77	20nM_R3	FBgn0031643
CG3008	1389.76	20nM_R1	FBgn0031643
CG3008	1321.54	200nM_R3	FBgn0031643
CG3008	2093.44	0nM_R2	FBgn0031643
CG3008	1259.23	2000nM_R1	FBgn0031643
CG3008	1304.01	2000nM_R2	FBgn0031643
CG3008	1402.44	200nM_R1	FBgn0031643
CG3008	1721.48	20nM_R2	FBgn0031643
CG30159	760.28	2000nM_R2	FBgn0050159
CG30159	1273.02	20nM_R3	FBgn0050159
CG30159	1171.97	20nM_R2	FBgn0050159
CG30159	1570.75	0nM_R3	FBgn0050159
CG30159	1354.34	20nM_R1	FBgn0050159
CG30159	811.902	200nM_R2	FBgn0050159
CG30159	788.382	200nM_R1	FBgn0050159
CG30159	771.517	2000nM_R1	FBgn0050159
CG30159	1635.33	0nM_R2	FBgn0050159
CG30159	892.867	2000nM_R3	FBgn0050159
CG30159	1638.99	0nM_R1	FBgn0050159
CG30159	870.209	200nM_R3	FBgn0050159
CG30183	1052.58	0nM_R2	FBgn0050183
CG30183	759.951	2000nM_R3	FBgn0050183
CG30183	1360.16	0nM_R1	FBgn0050183
CG30183	865.125	2000nM_R1	FBgn0050183
CG30183	1339.16	20nM_R1	FBgn0050183
CG30183	1050.65	200nM_R1	FBgn0050183
CG30183	839.311	2000nM_R2	FBgn0050183
CG30183	959.461	200nM_R3	FBgn0050183
CG30183	1075.86	20nM_R2	FBgn0050183
CG30183	1291.25	0nM_R3	FBgn0050183
CG30183	941.747	200nM_R2	FBgn0050183
CG30183	1049.8	20nM_R3	FBgn0050183
CG30377	506.622	0nM_R1	FBgn0050377
CG30377	105.883	2000nM_R3	FBgn0050377
CG30377	67.161	200nM_R2	FBgn0050377
CG30377	232.011	20nM_R3	FBgn0050377
CG30377	180.466	20nM_R1	FBgn0050377
CG30377	53.7542	200nM_R3	FBgn0050377
CG30377	386.364	0nM_R3	FBgn0050377
CG30377	42.6768	2000nM_R2	FBgn0050377
CG30377	39.9472	2000nM_R1	FBgn0050377
CG30377	95.7994	200nM_R1	FBgn0050377
CG30377	376.073	0nM_R2	FBgn0050377
CG30377	179.78	20nM_R2	FBgn0050377
CG31028	1619.16	20nM_R2	FBgn0051028
CG31028	820.408	2000nM_R1	FBgn0051028
CG31028	674.463	200nM_R3	FBgn0051028
CG31028	1739.74	0nM_R2	FBgn0051028
CG31028	1575.29	20nM_R1	FBgn0051028
CG31028	1164.71	2000nM_R3	FBgn0051028
CG31028	1900.81	0nM_R1	FBgn0051028
CG31028	610.121	2000nM_R2	FBgn0051028
CG31028	862.195	200nM_R1	FBgn0051028
CG31028	1494.21	20nM_R3	FBgn0051028
CG31028	646.238	200nM_R2	FBgn0051028
CG31028	1428.47	0nM_R3	FBgn0051028
CG31475	217.623	2000nM_R1	FBgn0051475
CG31475	797.956	0nM_R2	FBgn0051475
CG31475	211.804	2000nM_R2	FBgn0051475
CG31475	662.587	20nM_R2	FBgn0051475
CG31475	334.513	200nM_R1	FBgn0051475
CG31475	699.416	20nM_R3	FBgn0051475
CG31475	593.683	20nM_R1	FBgn0051475
CG31475	739.642	0nM_R1	FBgn0051475
CG31475	392.742	2000nM_R3	FBgn0051475
CG31475	663.332	0nM_R3	FBgn0051475
CG31475	273.122	200nM_R2	FBgn0051475
CG31475	265.728	200nM_R3	FBgn0051475
CG31522	466.412	20nM_R2	FBgn0051522
CG31522	446.017	200nM_R1	FBgn0051522
CG31522	549.251	20nM_R3	FBgn0051522
CG31522	848.028	0nM_R2	FBgn0051522
CG31522	435.545	2000nM_R3	FBgn0051522
CG31522	878.406	0nM_R1	FBgn0051522
CG31522	706.332	0nM_R3	FBgn0051522
CG31522	349.985	2000nM_R1	FBgn0051522
CG31522	465.502	20nM_R1	FBgn0051522
CG31522	331.931	2000nM_R2	FBgn0051522
CG31522	341.795	200nM_R3	FBgn0051522
CG31522	325.358	200nM_R2	FBgn0051522
CG31635	1671.42	20nM_R1	FBgn0051635
CG31635	1698.19	0nM_R2	FBgn0051635
CG31635	1308.89	2000nM_R3	FBgn0051635
CG31635	1538.86	2000nM_R1	FBgn0051635
CG31635	2250.34	0nM_R1	FBgn0051635
CG31635	997.374	2000nM_R2	FBgn0051635
CG31635	1367.04	20nM_R3	FBgn0051635
CG31635	1199.83	200nM_R3	FBgn0051635
CG31635	1285.01	200nM_R2	FBgn0051635
CG31635	1718.72	0nM_R3	FBgn0051635
CG31635	1457.47	20nM_R2	FBgn0051635
CG31635	1316.06	200nM_R1	FBgn0051635
CG32369	2385.35	0nM_R2	FBgn0052369
CG32369	978.228	20nM_R1	FBgn0052369
CG32369	493.676	2000nM_R1	FBgn0052369
CG32369	375.345	200nM_R1	FBgn0052369
CG32369	378.308	200nM_R3	FBgn0052369
CG32369	305.633	2000nM_R3	FBgn0052369
CG32369	2191.72	0nM_R3	FBgn0052369
CG32369	936.162	20nM_R3	FBgn0052369
CG32369	937.911	20nM_R2	FBgn0052369
CG32369	2326.27	0nM_R1	FBgn0052369
CG32369	292.415	2000nM_R2	FBgn0052369
CG32369	738.771	200nM_R2	FBgn0052369
CG32373	1170.34	0nM_R1	FBgn0052373
CG32373	1071.45	20nM_R3	FBgn0052373
CG32373	788.056	200nM_R3	FBgn0052373
CG32373	720.851	200nM_R1	FBgn0052373
CG32373	719.4	2000nM_R3	FBgn0052373
CG32373	1272.28	0nM_R3	FBgn0052373
CG32373	727.087	2000nM_R2	FBgn0052373
CG32373	649.887	2000nM_R1	FBgn0052373
CG32373	1092.92	20nM_R1	FBgn0052373
CG32373	756.681	200nM_R2	FBgn0052373
CG32373	1146.33	0nM_R2	FBgn0052373
CG32373	1062.85	20nM_R2	FBgn0052373
CG32521	1153.68	200nM_R2	FBgn0052521
CG32521	1558.47	20nM_R3	FBgn0052521
CG32521	1640.31	0nM_R3	FBgn0052521
CG32521	1934.85	0nM_R1	FBgn0052521
CG32521	962.6	2000nM_R2	FBgn0052521
CG32521	1355.14	20nM_R2	FBgn0052521
CG32521	1569.28	0nM_R2	FBgn0052521
CG32521	1533.12	20nM_R1	FBgn0052521
CG32521	1089.28	200nM_R3	FBgn0052521
CG32521	1209.01	2000nM_R3	FBgn0052521
CG32521	1134.02	2000nM_R1	FBgn0052521
CG32521	1162.16	200nM_R1	FBgn0052521
CG32772	1279.6	2000nM_R3	FBgn0052772
CG32772	1648.12	0nM_R2	FBgn0052772
CG32772	1706.84	20nM_R1	FBgn0052772
CG32772	1904.74	0nM_R1	FBgn0052772
CG32772	1428.88	2000nM_R2	FBgn0052772
CG32772	1667.21	20nM_R2	FBgn0052772
CG32772	1898.94	0nM_R3	FBgn0052772
CG32772	1436.99	200nM_R1	FBgn0052772
CG32772	1494.97	200nM_R3	FBgn0052772
CG32772	1277.71	2000nM_R1	FBgn0052772
CG32772	1722.83	20nM_R3	FBgn0052772
CG32772	1549.18	200nM_R2	FBgn0052772
CG32982	2263.76	200nM_R3	FBgn0052982
CG32982	3022.91	20nM_R2	FBgn0052982
CG32982	2249.15	200nM_R2	FBgn0052982
CG32982	3005.39	0nM_R2	FBgn0052982
CG32982	2666.52	20nM_R1	FBgn0052982
CG32982	2916.71	20nM_R3	FBgn0052982
CG32982	2927.15	0nM_R1	FBgn0052982
CG32982	2140.16	2000nM_R2	FBgn0052982
CG32982	2776.64	0nM_R3	FBgn0052982
CG32982	2151.78	2000nM_R1	FBgn0052982
CG32982	2429.54	200nM_R1	FBgn0052982
CG32982	2584.73	2000nM_R3	FBgn0052982
CG3308	1065.11	20nM_R2	FBgn0038877
CG3308	846.49	200nM_R1	FBgn0038877
CG3308	1269.91	0nM_R2	FBgn0038877
CG3308	780.461	2000nM_R1	FBgn0038877
CG3308	1360.16	0nM_R1	FBgn0038877
CG3308	782.479	2000nM_R3	FBgn0038877
CG3308	1107.97	20nM_R3	FBgn0038877
CG3308	742.893	2000nM_R2	FBgn0038877
CG3308	1197.49	20nM_R1	FBgn0038877
CG3308	1360.18	0nM_R3	FBgn0038877
CG3308	953.687	200nM_R2	FBgn0038877
CG3308	925.992	200nM_R3	FBgn0038877
CG33099	225.165	0nM_R1	FBgn0053099
CG33099	182.153	20nM_R1	FBgn0053099
CG33099	134.322	200nM_R2	FBgn0053099
CG33099	133.667	2000nM_R3	FBgn0053099
CG33099	139.964	200nM_R3	FBgn0053099
CG33099	140.676	2000nM_R2	FBgn0053099
CG33099	237.576	0nM_R2	FBgn0053099
CG33099	126.4	2000nM_R1	FBgn0053099
CG33099	216.895	0nM_R3	FBgn0053099
CG33099	223.878	20nM_R2	FBgn0053099
CG33099	219.836	20nM_R3	FBgn0053099
CG33099	147.625	200nM_R1	FBgn0053099
CG33144	1904.63	0nM_R3	FBgn0053144
CG33144	1823.62	20nM_R3	FBgn0053144
CG33144	1488.95	2000nM_R2	FBgn0053144
CG33144	1669.42	200nM_R1	FBgn0053144
CG33144	1555.15	200nM_R2	FBgn0053144
CG33144	1707.91	20nM_R2	FBgn0053144
CG33144	2059.21	0nM_R1	FBgn0053144
CG33144	1619.95	2000nM_R1	FBgn0053144
CG33144	1770.93	20nM_R1	FBgn0053144
CG33144	1946.42	0nM_R2	FBgn0053144
CG33144	1507.14	200nM_R3	FBgn0053144
CG33144	1737.67	2000nM_R3	FBgn0053144
CG33181	458.188	200nM_R2	FBgn0053181
CG33181	593.407	0nM_R2	FBgn0053181
CG33181	693.053	0nM_R3	FBgn0053181
CG33181	403.059	2000nM_R2	FBgn0053181
CG33181	558.721	20nM_R3	FBgn0053181
CG33181	462.672	2000nM_R1	FBgn0053181
CG33181	467.836	2000nM_R3	FBgn0053181
CG33181	525.371	200nM_R3	FBgn0053181
CG33181	537.645	20nM_R2	FBgn0053181
CG33181	455.44	200nM_R1	FBgn0053181
CG33181	586.477	0nM_R1	FBgn0053181
CG33181	534.652	20nM_R1	FBgn0053181
CG33298	2307.57	0nM_R2	FBgn0032120
CG33298	1770.79	2000nM_R1	FBgn0032120
CG33298	2210.53	20nM_R3	FBgn0032120
CG33298	2293.61	20nM_R2	FBgn0032120
CG33298	1447.85	2000nM_R2	FBgn0032120
CG33298	2164.12	200nM_R1	FBgn0032120
CG33298	1816.52	2000nM_R3	FBgn0032120
CG33298	2116.47	0nM_R3	FBgn0032120
CG33298	1880.38	200nM_R3	FBgn0032120
CG33298	1764.1	200nM_R2	FBgn0032120
CG33298	2539.65	0nM_R1	FBgn0032120
CG33298	2438.82	20nM_R1	FBgn0032120
CG3402	414.123	2000nM_R2	FBgn0035148
CG3402	350.689	2000nM_R3	FBgn0035148
CG3402	695.682	0nM_R2	FBgn0035148
CG3402	785.375	0nM_R3	FBgn0035148
CG3402	371.449	2000nM_R1	FBgn0035148
CG3402	617.296	20nM_R1	FBgn0035148
CG3402	474.605	200nM_R2	FBgn0035148
CG3402	446.017	200nM_R1	FBgn0035148
CG3402	496.972	200nM_R3	FBgn0035148
CG3402	650.713	20nM_R3	FBgn0035148
CG3402	627.536	20nM_R2	FBgn0035148
CG3402	682.041	0nM_R1	FBgn0035148
CG34120	240.284	200nM_R1	FBgn0083956
CG34120	147.864	2000nM_R1	FBgn0083956
CG34120	212.988	200nM_R3	FBgn0083956
CG34120	121.708	2000nM_R2	FBgn0083956
CG34120	135.92	2000nM_R3	FBgn0083956
CG34120	691.788	0nM_R3	FBgn0083956
CG34120	496.375	20nM_R2	FBgn0083956
CG34120	617.91	0nM_R2	FBgn0083956
CG34120	776.296	0nM_R1	FBgn0083956
CG34120	600.659	20nM_R3	FBgn0083956
CG34120	618.983	20nM_R1	FBgn0083956
CG34120	289.539	200nM_R2	FBgn0083956
CG34325	115.386	2000nM_R2	FBgn0085354
CG34325	97.0104	200nM_R2	FBgn0085354
CG34325	181.28	20nM_R3	FBgn0085354
CG34325	177.519	20nM_R2	FBgn0085354
CG34325	110.551	200nM_R3	FBgn0085354
CG34325	167.572	0nM_R3	FBgn0085354
CG34325	79.8944	2000nM_R1	FBgn0085354
CG34325	323.87	0nM_R2	FBgn0085354
CG34325	284.075	0nM_R1	FBgn0085354
CG34325	165.207	2000nM_R3	FBgn0085354
CG34325	92.6585	200nM_R1	FBgn0085354
CG34325	145.048	20nM_R1	FBgn0085354
CG3744	2732.09	0nM_R1	FBgn0039240
CG3744	2391.84	200nM_R1	FBgn0039240
CG3744	2661.46	20nM_R1	FBgn0039240
CG3744	2008.97	2000nM_R2	FBgn0039240
CG3744	1974.53	200nM_R2	FBgn0039240
CG3744	2168.71	2000nM_R3	FBgn0039240
CG3744	2320.56	200nM_R3	FBgn0039240
CG3744	2521.8	0nM_R3	FBgn0039240
CG3744	2281.16	2000nM_R1	FBgn0039240
CG3744	2608.01	0nM_R2	FBgn0039240
CG3744	2603.53	20nM_R3	FBgn0039240
CG3744	2593.25	20nM_R2	FBgn0039240
CG3880	1568.21	0nM_R2	FBgn0035057
CG3880	1606.15	20nM_R2	FBgn0035057
CG3880	1173.72	2000nM_R3	FBgn0035057
CG3880	1150.14	200nM_R3	FBgn0035057
CG3880	1381.33	20nM_R1	FBgn0035057
CG3880	1635.58	20nM_R3	FBgn0035057
CG3880	1170.01	200nM_R1	FBgn0035057
CG3880	1171.59	200nM_R2	FBgn0035057
CG3880	1181.12	2000nM_R1	FBgn0035057
CG3880	1581.5	0nM_R3	FBgn0035057
CG3880	1551.28	0nM_R1	FBgn0035057
CG3880	1416.24	2000nM_R2	FBgn0035057
CG3902	655.57	2000nM_R3	FBgn0036824
CG3902	642.595	20nM_R1	FBgn0036824
CG3902	1011.93	0nM_R1	FBgn0036824
CG3902	612.488	200nM_R1	FBgn0036824
CG3902	712.861	2000nM_R2	FBgn0036824
CG3902	930.061	0nM_R2	FBgn0036824
CG3902	615.306	2000nM_R1	FBgn0036824
CG3902	753.608	20nM_R2	FBgn0036824
CG3902	657.221	200nM_R3	FBgn0036824
CG3902	731.309	200nM_R2	FBgn0036824
CG3902	780.586	20nM_R3	FBgn0036824
CG3902	877.066	0nM_R3	FBgn0036824
CG4036	300.765	20nM_R2	FBgn0032149
CG4036	398.379	0nM_R3	FBgn0032149
CG4036	231.332	200nM_R2	FBgn0032149
CG4036	193.774	2000nM_R1	FBgn0032149
CG4036	318.111	0nM_R1	FBgn0032149
CG4036	244.995	200nM_R1	FBgn0032149
CG4036	254.677	20nM_R1	FBgn0032149
CG4036	220.088	200nM_R3	FBgn0032149
CG4036	181.727	2000nM_R3	FBgn0032149
CG4036	327.386	20nM_R3	FBgn0032149
CG4036	241.835	2000nM_R2	FBgn0032149
CG4036	341.981	0nM_R2	FBgn0032149
CG4199	3855.57	20nM_R1	FBgn0025628
CG4199	3031.22	2000nM_R1	FBgn0025628
CG4199	3274.46	200nM_R1	FBgn0025628
CG4199	4238.87	0nM_R1	FBgn0025628
CG4199	3624.86	200nM_R3	FBgn0025628
CG4199	3346.18	2000nM_R2	FBgn0025628
CG4199	4814.37	0nM_R2	FBgn0025628
CG4199	3480.61	2000nM_R3	FBgn0025628
CG4199	2750.62	200nM_R2	FBgn0025628
CG4199	4360.19	20nM_R3	FBgn0025628
CG4199	4244.32	0nM_R3	FBgn0025628
CG4199	4408.01	20nM_R2	FBgn0025628
CG42232	5829.66	0nM_R2	FBgn0250754
CG42232	5295.67	20nM_R3	FBgn0250754
CG42232	5411.88	200nM_R1	FBgn0250754
CG42232	4528.15	200nM_R2	FBgn0250754
CG42232	5730.93	20nM_R2	FBgn0250754
CG42232	6267.41	20nM_R1	FBgn0250754
CG42232	4638.56	2000nM_R3	FBgn0250754
CG42232	4360.94	2000nM_R2	FBgn0250754
CG42232	6927.76	0nM_R1	FBgn0250754
CG42232	4858.16	200nM_R3	FBgn0250754
CG42232	6470.81	0nM_R3	FBgn0250754
CG42232	5129.34	2000nM_R1	FBgn0250754
CG42238	717.898	2000nM_R3	FBgn0250867
CG42238	769.763	20nM_R3	FBgn0250867
CG42238	763.876	0nM_R3	FBgn0250867
CG42238	874.662	0nM_R2	FBgn0250867
CG42238	1239.72	0nM_R1	FBgn0250867
CG42238	516.864	2000nM_R2	FBgn0250867
CG42238	564.153	200nM_R2	FBgn0250867
CG42238	724.21	20nM_R2	FBgn0250867
CG42238	581.153	200nM_R3	FBgn0250867
CG42238	653.321	200nM_R1	FBgn0250867
CG42238	777.523	20nM_R1	FBgn0250867
CG42238	786.423	2000nM_R1	FBgn0250867
CG42514	601.995	0nM_R3	FBgn0260388
CG42514	447.788	20nM_R3	FBgn0260388
CG42514	353.966	200nM_R3	FBgn0260388
CG42514	568.15	0nM_R1	FBgn0260388
CG42514	228.286	2000nM_R3	FBgn0260388
CG42514	280.227	2000nM_R1	FBgn0260388
CG42514	452.843	20nM_R2	FBgn0260388
CG42514	329.835	200nM_R2	FBgn0260388
CG42514	281.351	2000nM_R2	FBgn0260388
CG42514	560.381	0nM_R2	FBgn0260388
CG42514	495.861	20nM_R1	FBgn0260388
CG42514	356.5	200nM_R1	FBgn0260388
CG42668	2549.72	20nM_R2	FBgn0261550
CG42668	1606.23	2000nM_R1	FBgn0261550
CG42668	1836.8	2000nM_R3	FBgn0261550
CG42668	2977.69	0nM_R2	FBgn0261550
CG42668	1824.9	200nM_R1	FBgn0261550
CG42668	2447.26	20nM_R1	FBgn0261550
CG42668	2570.39	20nM_R3	FBgn0261550
CG42668	3136.6	0nM_R1	FBgn0261550
CG42668	1675.51	200nM_R3	FBgn0261550
CG42668	1652.16	200nM_R2	FBgn0261550
CG42668	2812.05	0nM_R3	FBgn0261550
CG42668	1400.43	2000nM_R2	FBgn0261550
CG42709	442.476	0nM_R1	FBgn0261674
CG42709	147.864	2000nM_R1	FBgn0261674
CG42709	392.978	20nM_R1	FBgn0261674
CG42709	232.791	2000nM_R3	FBgn0261674
CG42709	215.156	200nM_R1	FBgn0261674
CG42709	547.596	0nM_R2	FBgn0261674
CG42709	509.943	20nM_R2	FBgn0261674
CG42709	197.775	200nM_R3	FBgn0261674
CG42709	510.937	0nM_R3	FBgn0261674
CG42709	137.514	2000nM_R2	FBgn0261674
CG42709	156.709	200nM_R2	FBgn0261674
CG42709	516.106	20nM_R3	FBgn0261674
CG42748	7084.12	20nM_R3	FBgn0261802
CG42748	8237.47	2000nM_R1	FBgn0261802
CG42748	7442.8	20nM_R2	FBgn0261802
CG42748	6379.4	2000nM_R2	FBgn0261802
CG42748	7827.22	0nM_R2	FBgn0261802
CG42748	6673.63	200nM_R3	FBgn0261802
CG42748	7528.89	200nM_R1	FBgn0261802
CG42748	8210.37	20nM_R1	FBgn0261802
CG42748	9089.08	0nM_R1	FBgn0261802
CG42748	6739.69	2000nM_R3	FBgn0261802
CG42748	6787.74	200nM_R2	FBgn0261802
CG42748	8057.37	0nM_R3	FBgn0261802
CG42806	653.542	20nM_R2	FBgn0261975
CG42806	552.81	200nM_R1	FBgn0261975
CG42806	406.627	2000nM_R1	FBgn0261975
CG42806	841.751	0nM_R1	FBgn0261975
CG42806	811.806	0nM_R2	FBgn0261975
CG42806	556.69	200nM_R2	FBgn0261975
CG42806	674.388	20nM_R3	FBgn0261975
CG42806	770.777	20nM_R1	FBgn0261975
CG42806	558.84	200nM_R3	FBgn0261975
CG42806	425.032	2000nM_R3	FBgn0261975
CG42806	482.09	2000nM_R2	FBgn0261975
CG42806	994.682	0nM_R3	FBgn0261975
CG43051	188.094	2000nM_R2	FBgn0262353
CG43051	215.156	200nM_R1	FBgn0262353
CG43051	396.482	0nM_R3	FBgn0262353
CG43051	372.877	0nM_R2	FBgn0262353
CG43051	276.603	20nM_R1	FBgn0262353
CG43051	351.061	20nM_R3	FBgn0262353
CG43051	332.99	20nM_R2	FBgn0262353
CG43051	319.42	0nM_R1	FBgn0262353
CG43051	223.13	200nM_R3	FBgn0262353
CG43051	171.634	200nM_R2	FBgn0262353
CG43051	168.732	2000nM_R1	FBgn0262353
CG43051	215.52	2000nM_R3	FBgn0262353
CG4324	197.881	200nM_R1	FBgn0034956
CG4324	301.63	0nM_R3	FBgn0034956
CG4324	122.403	2000nM_R3	FBgn0034956
CG4324	212.571	20nM_R2	FBgn0034956
CG4324	264.438	0nM_R1	FBgn0034956
CG4324	207.062	2000nM_R2	FBgn0034956
CG4324	197.006	200nM_R2	FBgn0034956
CG4324	204.954	20nM_R3	FBgn0034956
CG4324	304.694	0nM_R2	FBgn0034956
CG4324	156.211	2000nM_R1	FBgn0034956
CG4324	231.064	20nM_R1	FBgn0034956
CG4324	182.561	200nM_R3	FBgn0034956
CG43394	257.559	200nM_R1	FBgn0263256
CG43394	418.277	20nM_R1	FBgn0263256
CG43394	418.687	0nM_R2	FBgn0263256
CG43394	320.622	20nM_R3	FBgn0263256
CG43394	298.183	200nM_R3	FBgn0263256
CG43394	432.491	20nM_R2	FBgn0263256
CG43394	240.279	2000nM_R1	FBgn0263256
CG43394	192.241	2000nM_R3	FBgn0263256
CG43394	374.609	200nM_R2	FBgn0263256
CG43394	244.997	2000nM_R2	FBgn0263256
CG43394	344.293	0nM_R1	FBgn0263256
CG43394	454.658	0nM_R3	FBgn0263256
CG4382	400.585	0nM_R1	FBgn0032132
CG4382	91.2807	200nM_R3	FBgn0032132
CG4382	88.5149	2000nM_R2	FBgn0032132
CG4382	101.377	2000nM_R3	FBgn0032132
CG4382	196.161	20nM_R3	FBgn0032132
CG4382	215.885	20nM_R1	FBgn0032132
CG4382	83.5782	200nM_R2	FBgn0032132
CG4382	285.517	0nM_R2	FBgn0032132
CG4382	146.99	20nM_R2	FBgn0032132
CG4382	97.3699	200nM_R1	FBgn0032132
CG4382	254.204	0nM_R3	FBgn0032132
CG4382	122.823	2000nM_R1	FBgn0032132
CG43897	289.779	0nM_R2	FBgn0264489
CG43897	222.989	2000nM_R1	FBgn0264489
CG43897	227.72	200nM_R1	FBgn0264489
CG43897	383.566	0nM_R1	FBgn0264489
CG43897	207.259	2000nM_R3	FBgn0264489
CG43897	212.571	20nM_R2	FBgn0264489
CG43897	222.116	200nM_R3	FBgn0264489
CG43897	201.483	200nM_R2	FBgn0264489
CG43897	192.836	2000nM_R2	FBgn0264489
CG43897	378.776	0nM_R3	FBgn0264489
CG43897	327.201	20nM_R1	FBgn0264489
CG43897	319.269	20nM_R3	FBgn0264489
CG44325	2428.71	20nM_R1	FBgn0265413
CG44325	2269.34	2000nM_R3	FBgn0265413
CG44325	2249.23	2000nM_R2	FBgn0265413
CG44325	2649.62	0nM_R1	FBgn0265413
CG44325	2218.12	200nM_R3	FBgn0265413
CG44325	2698.23	20nM_R3	FBgn0265413
CG44325	2165.5	2000nM_R1	FBgn0265413
[truncated: 5,621 more rows]

## Sheet: Sheet4_genes_nonmonotonic
symbol	value	Sample	gene
AP-1sigma	855.913	200nM_R1	FBgn0039132
AP-1sigma	932.69	20nM_R1	FBgn0039132
AP-1sigma	1098.62	2000nM_R3	FBgn0039132
AP-1sigma	896.973	200nM_R2	FBgn0039132
AP-1sigma	963.352	20nM_R2	FBgn0039132
AP-1sigma	984.864	20nM_R3	FBgn0039132
AP-1sigma	1134.89	2000nM_R2	FBgn0039132
AP-1sigma	970.657	2000nM_R1	FBgn0039132
AP-1sigma	788.078	0nM_R1	FBgn0039132
AP-1sigma	887.447	0nM_R2	FBgn0039132
AP-1sigma	905.707	200nM_R3	FBgn0039132
AP-1sigma	872.639	0nM_R3	FBgn0039132
Art7	389.534	200nM_R2	FBgn0034817
Art7	372.877	0nM_R2	FBgn0034817
Art7	336.179	20nM_R3	FBgn0034817
Art7	402.173	0nM_R3	FBgn0034817
Art7	258.762	2000nM_R1	FBgn0034817
Art7	336.083	200nM_R1	FBgn0034817
Art7	249.739	2000nM_R2	FBgn0034817
Art7	332.667	200nM_R3	FBgn0034817
Art7	280.852	2000nM_R3	FBgn0034817
Art7	383.566	0nM_R1	FBgn0034817
Art7	336.382	20nM_R2	FBgn0034817
Art7	381.172	20nM_R1	FBgn0034817
Atx2	3596.51	20nM_R3	FBgn0041188
Atx2	3908.77	200nM_R2	FBgn0041188
Atx2	4820.11	0nM_R1	FBgn0041188
Atx2	3686.02	2000nM_R2	FBgn0041188
Atx2	4649.02	0nM_R3	FBgn0041188
Atx2	3718.17	200nM_R3	FBgn0041188
Atx2	4265.43	200nM_R1	FBgn0041188
Atx2	4221.56	20nM_R1	FBgn0041188
Atx2	3650.45	20nM_R2	FBgn0041188
Atx2	3530.17	2000nM_R3	FBgn0041188
Atx2	4394.79	2000nM_R1	FBgn0041188
Atx2	4245.47	0nM_R2	FBgn0041188
babos	1467.1	200nM_R2	FBgn0034724
babos	1251.42	0nM_R3	FBgn0034724
babos	1726.95	0nM_R2	FBgn0034724
babos	1767.28	20nM_R2	FBgn0034724
babos	1569.29	20nM_R3	FBgn0034724
babos	2330.17	2000nM_R3	FBgn0034724
babos	1189.97	0nM_R1	FBgn0034724
babos	1584.62	200nM_R1	FBgn0034724
babos	1906.23	2000nM_R2	FBgn0034724
babos	1778.54	2000nM_R1	FBgn0034724
babos	1264.95	20nM_R1	FBgn0034724
babos	1478.75	200nM_R3	FBgn0034724
Cadps	380.93	2000nM_R2	FBgn0053653
Cadps	251.426	0nM_R2	FBgn0053653
Cadps	290.859	20nM_R3	FBgn0053653
Cadps	453.132	2000nM_R1	FBgn0053653
Cadps	328.343	200nM_R2	FBgn0053653
Cadps	298.392	200nM_R1	FBgn0053653
Cadps	355.945	2000nM_R3	FBgn0053653
Cadps	330.574	20nM_R1	FBgn0053653
Cadps	262.685	200nM_R3	FBgn0053653
Cadps	305.02	0nM_R1	FBgn0053653
Cadps	247.248	0nM_R3	FBgn0053653
Cadps	293.981	20nM_R2	FBgn0053653
Cat	3653.7	0nM_R1	FBgn0000261
Cat	4164.01	0nM_R3	FBgn0000261
Cat	4598.52	200nM_R3	FBgn0000261
Cat	4064.71	20nM_R1	FBgn0000261
Cat	4999.77	200nM_R2	FBgn0000261
Cat	5595.41	2000nM_R2	FBgn0000261
Cat	4565.39	200nM_R1	FBgn0000261
Cat	4792.5	2000nM_R3	FBgn0000261
Cat	3746.88	0nM_R2	FBgn0000261
Cat	5280.78	2000nM_R1	FBgn0000261
Cat	3813.83	20nM_R2	FBgn0000261
Cat	3641.83	20nM_R3	FBgn0000261
CG10211	234.002	200nM_R1	FBgn0032685
CG10211	273.602	0nM_R1	FBgn0032685
CG10211	239.707	0nM_R2	FBgn0032685
CG10211	190.675	200nM_R3	FBgn0032685
CG10211	320.454	20nM_R1	FBgn0032685
CG10211	301.682	20nM_R3	FBgn0032685
CG10211	154.901	2000nM_R2	FBgn0032685
CG10211	215.52	2000nM_R3	FBgn0032685
CG10211	137.307	200nM_R2	FBgn0032685
CG10211	152.038	2000nM_R1	FBgn0032685
CG10211	232.071	0nM_R3	FBgn0032685
CG10211	264.583	20nM_R2	FBgn0032685
CG10936	5491.68	0nM_R1	FBgn0034253
CG10936	6090.76	200nM_R2	FBgn0034253
CG10936	5947.92	0nM_R2	FBgn0034253
CG10936	7129.72	0nM_R3	FBgn0034253
CG10936	4545.96	20nM_R2	FBgn0034253
CG10936	4813.93	2000nM_R1	FBgn0034253
CG10936	4592.2	20nM_R3	FBgn0034253
CG10936	5793.28	200nM_R3	FBgn0034253
CG10936	5230.15	20nM_R1	FBgn0034253
CG10936	5776.23	200nM_R1	FBgn0034253
CG10936	5502.89	2000nM_R3	FBgn0034253
CG10936	4598.04	2000nM_R2	FBgn0034253
CG14304	819.365	200nM_R2	FBgn0038629
CG14304	614.714	0nM_R2	FBgn0038629
CG14304	1125.04	20nM_R2	FBgn0038629
CG14304	1071.45	20nM_R3	FBgn0038629
CG14304	474.893	0nM_R3	FBgn0038629
CG14304	1005.1	200nM_R3	FBgn0038629
CG14304	1166.5	2000nM_R2	FBgn0038629
CG14304	1273.66	200nM_R1	FBgn0038629
CG14304	421.53	0nM_R1	FBgn0038629
CG14304	1376.09	2000nM_R1	FBgn0038629
CG14304	1176.72	2000nM_R3	FBgn0038629
CG14304	1067.62	20nM_R1	FBgn0038629
CG1440	1456.33	20nM_R3	FBgn0030038
CG1440	1399.38	0nM_R3	FBgn0030038
CG1440	1090.99	200nM_R2	FBgn0030038
CG1440	1169.96	2000nM_R3	FBgn0030038
CG1440	1103.02	2000nM_R1	FBgn0030038
CG1440	1070.08	2000nM_R2	FBgn0030038
CG1440	1381.33	20nM_R1	FBgn0030038
CG1440	1447.83	0nM_R2	FBgn0030038
CG1440	1148.11	200nM_R3	FBgn0030038
CG1440	1411.21	0nM_R1	FBgn0030038
CG1440	1553.57	20nM_R2	FBgn0030038
CG1440	1352.19	200nM_R1	FBgn0030038
CG17121	2579.18	20nM_R3	FBgn0039043
CG17121	1868.87	200nM_R1	FBgn0039043
CG17121	1588.53	2000nM_R2	FBgn0039043
CG17121	2691.11	0nM_R2	FBgn0039043
CG17121	2276.53	0nM_R1	FBgn0039043
CG17121	1616.97	2000nM_R1	FBgn0039043
CG17121	2607.95	20nM_R2	FBgn0039043
CG17121	1774.9	200nM_R3	FBgn0039043
CG17121	2260.05	20nM_R1	FBgn0039043
CG17121	1717.83	200nM_R2	FBgn0039043
CG17121	1818.78	2000nM_R3	FBgn0039043
CG17121	2385.21	0nM_R3	FBgn0039043
CG2641	219.393	200nM_R2	FBgn0037518
CG2641	276.336	0nM_R3	FBgn0037518
CG2641	233.273	200nM_R3	FBgn0037518
CG2641	393.482	20nM_R2	FBgn0037518
CG2641	286.801	20nM_R3	FBgn0037518
CG2641	198.248	2000nM_R3	FBgn0037518
CG2641	371.811	0nM_R2	FBgn0037518
CG2641	387.918	20nM_R1	FBgn0037518
CG2641	194.417	2000nM_R2	FBgn0037518
CG2641	258.166	2000nM_R1	FBgn0037518
CG2641	384.875	0nM_R1	FBgn0037518
CG2641	241.854	200nM_R1	FBgn0037518
CG31075	1337.25	200nM_R2	FBgn0051075
CG31075	1453.13	0nM_R3	FBgn0051075
CG31075	1224.17	200nM_R3	FBgn0051075
CG31075	1055.86	2000nM_R2	FBgn0051075
CG31075	1209.76	2000nM_R3	FBgn0051075
CG31075	1382.41	0nM_R1	FBgn0051075
CG31075	1467.15	20nM_R3	FBgn0051075
CG31075	1601.24	0nM_R2	FBgn0051075
CG31075	1561.49	20nM_R2	FBgn0051075
CG31075	1377.31	200nM_R1	FBgn0051075
CG31075	1442.04	20nM_R1	FBgn0051075
CG31075	1212.72	2000nM_R1	FBgn0051075
CG32425	5007.52	20nM_R3	FBgn0052425
CG32425	3708.14	2000nM_R2	FBgn0052425
CG32425	4449.42	200nM_R3	FBgn0052425
CG32425	3604.19	2000nM_R1	FBgn0052425
CG32425	3840.12	200nM_R2	FBgn0052425
CG32425	4280.76	0nM_R1	FBgn0052425
CG32425	4396.97	20nM_R1	FBgn0052425
CG32425	4612.1	20nM_R2	FBgn0052425
CG32425	4498.52	0nM_R3	FBgn0052425
CG32425	4000.02	200nM_R1	FBgn0052425
CG32425	3607.52	2000nM_R3	FBgn0052425
CG32425	4046.25	0nM_R2	FBgn0052425
CG32473	2365.56	200nM_R2	FBgn0052473
CG32473	2983	20nM_R3	FBgn0052473
CG32473	2874.65	0nM_R3	FBgn0052473
CG32473	2530.5	200nM_R3	FBgn0052473
CG32473	3187.68	20nM_R1	FBgn0052473
CG32473	2510.03	2000nM_R2	FBgn0052473
CG32473	2682.36	2000nM_R3	FBgn0052473
CG32473	3230.86	0nM_R1	FBgn0052473
CG32473	2954.08	200nM_R1	FBgn0052473
CG32473	2743.83	2000nM_R1	FBgn0052473
CG32473	3080.58	20nM_R2	FBgn0052473
CG32473	3063.98	0nM_R2	FBgn0052473
CG3777	1570.75	0nM_R3	FBgn0024989
CG3777	1757.33	20nM_R3	FBgn0024989
CG3777	1190.99	2000nM_R3	FBgn0024989
CG3777	1794.78	0nM_R1	FBgn0024989
CG3777	808.917	200nM_R2	FBgn0024989
CG3777	1030.57	2000nM_R2	FBgn0024989
CG3777	1601.63	20nM_R2	FBgn0024989
CG3777	1733.83	20nM_R1	FBgn0024989
CG3777	1312.92	200nM_R1	FBgn0024989
CG3777	1017.27	200nM_R3	FBgn0024989
CG3777	1721.63	0nM_R2	FBgn0024989
CG3777	996.891	2000nM_R1	FBgn0024989
CG42747	1091.31	200nM_R3	FBgn0261801
CG42747	1149.91	20nM_R3	FBgn0261801
CG42747	1778.98	2000nM_R3	FBgn0261801
CG42747	1068.23	0nM_R1	FBgn0261801
CG42747	1118.22	20nM_R1	FBgn0261801
CG42747	1420.21	2000nM_R1	FBgn0261801
CG42747	858.095	0nM_R3	FBgn0261801
CG42747	1337.21	2000nM_R2	FBgn0261801
CG42747	1276.8	200nM_R1	FBgn0261801
CG42747	1247.72	20nM_R2	FBgn0261801
CG42747	1143.23	200nM_R2	FBgn0261801
CG42747	1022.75	0nM_R2	FBgn0261801
CG5191	1728.02	0nM_R2	FBgn0038803
CG5191	1578.77	0nM_R1	FBgn0038803
CG5191	908.913	200nM_R2	FBgn0038803
CG5191	1165.3	200nM_R1	FBgn0038803
CG5191	1122.75	200nM_R3	FBgn0038803
CG5191	934.287	2000nM_R1	FBgn0038803
CG5191	1676.82	20nM_R2	FBgn0038803
CG5191	1830.39	20nM_R3	FBgn0038803
CG5191	995.793	2000nM_R2	FBgn0038803
CG5191	1489.18	0nM_R3	FBgn0038803
CG5191	1334.1	20nM_R1	FBgn0038803
CG5191	1420.03	2000nM_R3	FBgn0038803
CG5590	1547.69	200nM_R2	FBgn0039537
CG5590	1960.28	0nM_R3	FBgn0039537
CG5590	1764.18	20nM_R1	FBgn0039537
CG5590	1864.88	20nM_R3	FBgn0039537
CG5590	1263.83	2000nM_R3	FBgn0039537
CG5590	1466.83	200nM_R1	FBgn0039537
CG5590	1542.69	2000nM_R2	FBgn0039537
CG5590	1782.35	0nM_R2	FBgn0039537
CG5590	1540.61	200nM_R3	FBgn0039537
CG5590	1334.36	2000nM_R1	FBgn0039537
CG5590	1607.58	0nM_R1	FBgn0039537
CG5590	1845.29	20nM_R2	FBgn0039537
CG6026	140.426	2000nM_R3	FBgn0038676
CG6026	335.634	20nM_R1	FBgn0038676
CG6026	194.74	200nM_R1	FBgn0038676
CG6026	166.347	2000nM_R1	FBgn0038676
CG6026	301.498	0nM_R2	FBgn0038676
CG6026	88.5149	2000nM_R2	FBgn0038676
CG6026	307.77	20nM_R3	FBgn0038676
CG6026	348.819	20nM_R2	FBgn0038676
CG6026	323.348	0nM_R1	FBgn0038676
CG6026	136.921	200nM_R3	FBgn0038676
CG6026	123.875	200nM_R2	FBgn0038676
CG6026	267.483	0nM_R3	FBgn0038676
CG8468	4803.52	2000nM_R2	FBgn0033913
CG8468	5035.59	200nM_R2	FBgn0033913
CG8468	7976.37	0nM_R2	FBgn0033913
CG8468	6226.04	2000nM_R3	FBgn0033913
CG8468	8478.54	20nM_R1	FBgn0033913
CG8468	5782.12	200nM_R3	FBgn0033913
CG8468	6928.97	200nM_R1	FBgn0033913
CG8468	8275.56	20nM_R2	FBgn0033913
CG8468	7557.18	0nM_R3	FBgn0033913
CG8468	8468.74	20nM_R3	FBgn0033913
CG8468	5532.98	2000nM_R1	FBgn0033913
CG8468	8236.86	0nM_R1	FBgn0033913
CG9932	3673.42	20nM_R1	FBgn0262160
CG9932	2034.3	2000nM_R3	FBgn0262160
CG9932	3406.28	0nM_R1	FBgn0262160
CG9932	3366.08	20nM_R2	FBgn0262160
CG9932	2468.97	2000nM_R1	FBgn0262160
CG9932	2086.27	200nM_R3	FBgn0262160
CG9932	2737.35	200nM_R1	FBgn0262160
CG9932	3133.17	20nM_R3	FBgn0262160
CG9932	3034.15	0nM_R2	FBgn0262160
CG9932	1552.17	2000nM_R2	FBgn0262160
CG9932	2581.87	0nM_R3	FBgn0262160
CG9932	1871.55	200nM_R2	FBgn0262160
Cpr49Ah	1021.68	0nM_R2	FBgn0033731
Cpr49Ah	989.404	200nM_R1	FBgn0033731
Cpr49Ah	806.509	2000nM_R3	FBgn0033731
Cpr49Ah	934.698	0nM_R1	FBgn0033731
Cpr49Ah	658.83	2000nM_R1	FBgn0033731
Cpr49Ah	874.085	2000nM_R2	FBgn0033731
Cpr49Ah	1036.42	0nM_R3	FBgn0033731
Cpr49Ah	1178.93	20nM_R1	FBgn0033731
Cpr49Ah	1416.42	20nM_R3	FBgn0033731
Cpr49Ah	1403.19	20nM_R2	FBgn0033731
Cpr49Ah	1034.51	200nM_R3	FBgn0033731
Cpr49Ah	726.832	200nM_R2	FBgn0033731
CRAT	1084.9	20nM_R2	FBgn0037440
CRAT	1167.31	0nM_R3	FBgn0037440
CRAT	807.425	200nM_R2	FBgn0037440
CRAT	831.29	2000nM_R3	FBgn0037440
CRAT	1041.68	20nM_R3	FBgn0037440
CRAT	842.473	2000nM_R2	FBgn0037440
CRAT	836.739	200nM_R3	FBgn0037440
CRAT	888.974	2000nM_R1	FBgn0037440
CRAT	990.787	0nM_R2	FBgn0037440
CRAT	1062.99	0nM_R1	FBgn0037440
CRAT	1101.35	20nM_R1	FBgn0037440
CRAT	923.444	200nM_R1	FBgn0037440
CycT	3121.9	20nM_R1	FBgn0025455
CycT	3261.89	200nM_R1	FBgn0025455
CycT	3132.8	2000nM_R2	FBgn0025455
CycT	3381.48	2000nM_R3	FBgn0025455
CycT	3233.48	0nM_R1	FBgn0025455
CycT	2735.43	20nM_R3	FBgn0025455
CycT	3732.97	2000nM_R1	FBgn0025455
CycT	2763.99	0nM_R3	FBgn0025455
CycT	3240.46	200nM_R3	FBgn0025455
CycT	2714.8	20nM_R2	FBgn0025455
CycT	3381.93	200nM_R2	FBgn0025455
CycT	2831.73	0nM_R2	FBgn0025455
CycY	2481.33	0nM_R3	FBgn0032378
CycY	2859.58	2000nM_R3	FBgn0032378
CycY	2909.93	2000nM_R2	FBgn0032378
CycY	2793.32	2000nM_R1	FBgn0032378
CycY	2576.14	200nM_R3	FBgn0032378
CycY	2702.86	200nM_R2	FBgn0032378
CycY	2368.16	0nM_R1	FBgn0032378
CycY	2499.4	20nM_R2	FBgn0032378
CycY	2398.58	20nM_R3	FBgn0032378
CycY	2418.59	20nM_R1	FBgn0032378
CycY	2737.35	200nM_R1	FBgn0032378
CycY	2545.15	0nM_R2	FBgn0032378
Den1	1260.17	20nM_R3	FBgn0033716
Den1	1118.18	200nM_R1	FBgn0033716
Den1	914.015	2000nM_R1	FBgn0033716
Den1	1065.61	0nM_R1	FBgn0033716
Den1	1074.58	200nM_R2	FBgn0033716
Den1	1202.55	20nM_R1	FBgn0033716
Den1	1279.24	0nM_R3	FBgn0033716
Den1	1136.95	200nM_R3	FBgn0033716
Den1	913.143	2000nM_R3	FBgn0033716
Den1	1046.37	2000nM_R2	FBgn0033716
Den1	1253.93	0nM_R2	FBgn0033716
Den1	1217.76	20nM_R2	FBgn0033716
Dgp-1	4378.33	2000nM_R2	FBgn0027836
Dgp-1	3052.34	0nM_R3	FBgn0027836
Dgp-1	3668.65	200nM_R1	FBgn0027836
Dgp-1	4264.21	2000nM_R1	FBgn0027836
Dgp-1	2627.88	20nM_R3	FBgn0027836
Dgp-1	3576.17	200nM_R3	FBgn0027836
Dgp-1	3467.09	2000nM_R3	FBgn0027836
Dgp-1	2700.66	20nM_R2	FBgn0027836
Dgp-1	5865.4	200nM_R2	FBgn0027836
Dgp-1	2560.26	20nM_R1	FBgn0027836
Dgp-1	2712.46	0nM_R1	FBgn0027836
Dgp-1	3201.41	0nM_R2	FBgn0027836
dor	962.642	200nM_R2	FBgn0000482
dor	1095.8	20nM_R3	FBgn0000482
dor	881.988	2000nM_R2	FBgn0000482
dor	1055.39	0nM_R3	FBgn0000482
dor	832.792	2000nM_R3	FBgn0000482
dor	1152.01	0nM_R1	FBgn0000482
dor	982.581	2000nM_R1	FBgn0000482
dor	977.717	200nM_R3	FBgn0000482
dor	1214.35	20nM_R1	FBgn0000482
dor	1067.93	200nM_R1	FBgn0000482
dor	1057.77	20nM_R2	FBgn0000482
dor	999.31	0nM_R2	FBgn0000482
Eip55E	317.789	2000nM_R1	FBgn0000566
Eip55E	473.894	0nM_R1	FBgn0000566
Eip55E	492.599	0nM_R3	FBgn0000566
Eip55E	407.72	200nM_R3	FBgn0000566
Eip55E	463.815	20nM_R1	FBgn0000566
Eip55E	511.639	20nM_R2	FBgn0000566
Eip55E	388.834	2000nM_R2	FBgn0000566
Eip55E	520.841	20nM_R3	FBgn0000566
Eip55E	387.909	200nM_R1	FBgn0000566
Eip55E	325.358	200nM_R2	FBgn0000566
Eip55E	465.563	0nM_R2	FBgn0000566
Eip55E	366.459	2000nM_R3	FBgn0000566
Eip74EF	1427.3	2000nM_R2	FBgn0000567
Eip74EF	1222.15	200nM_R3	FBgn0000567
Eip74EF	2143.57	20nM_R3	FBgn0000567
Eip74EF	529.275	0nM_R3	FBgn0000567
Eip74EF	534.113	0nM_R1	FBgn0000567
Eip74EF	2497.86	20nM_R1	FBgn0000567
Eip74EF	553.988	0nM_R2	FBgn0000567
Eip74EF	1460.58	2000nM_R3	FBgn0000567
Eip74EF	1152.19	200nM_R2	FBgn0000567
Eip74EF	1662.28	2000nM_R1	FBgn0000567
Eip74EF	2189.59	20nM_R2	FBgn0000567
Eip74EF	1290.94	200nM_R1	FBgn0000567
emp	2880.86	20nM_R3	FBgn0010435
emp	2888.12	2000nM_R1	FBgn0010435
emp	3173.95	200nM_R1	FBgn0010435
emp	2779.52	20nM_R1	FBgn0010435
emp	2262.83	0nM_R2	FBgn0010435
emp	2349.83	0nM_R1	FBgn0010435
emp	2959.03	20nM_R2	FBgn0010435
emp	2502.87	200nM_R2	FBgn0010435
emp	2684.67	200nM_R3	FBgn0010435
emp	3400.26	2000nM_R3	FBgn0010435
emp	2976.31	2000nM_R2	FBgn0010435
emp	1890.72	0nM_R3	FBgn0010435
FASN1	2764.05	200nM_R1	FBgn0283427
FASN1	1827.1	0nM_R2	FBgn0283427
FASN1	1882.25	20nM_R1	FBgn0283427
FASN1	2867.09	2000nM_R3	FBgn0283427
FASN1	1371.77	20nM_R3	FBgn0283427
FASN1	1840.77	20nM_R2	FBgn0283427
FASN1	4575.44	2000nM_R1	FBgn0283427
FASN1	3595.35	200nM_R2	FBgn0283427
FASN1	3181.8	2000nM_R2	FBgn0283427
FASN1	1926.76	0nM_R3	FBgn0283427
FASN1	2060.91	200nM_R3	FBgn0283427
FASN1	2237.25	0nM_R1	FBgn0283427
Fatp1	854.992	20nM_R3	FBgn0267828
Fatp1	507.389	2000nM_R1	FBgn0267828
Fatp1	654.891	200nM_R1	FBgn0267828
Fatp1	551.131	0nM_R1	FBgn0267828
Fatp1	543.335	0nM_R2	FBgn0267828
Fatp1	725.238	20nM_R1	FBgn0267828
Fatp1	512.834	0nM_R3	FBgn0267828
Fatp1	538.781	200nM_R2	FBgn0267828
Fatp1	660.827	2000nM_R3	FBgn0267828
Fatp1	625.78	200nM_R3	FBgn0267828
Fatp1	738.344	20nM_R2	FBgn0267828
Fatp1	546.896	2000nM_R2	FBgn0267828
fdl	1241.34	20nM_R1	FBgn0045063
fdl	1173.58	20nM_R3	FBgn0045063
fdl	1392.24	2000nM_R3	FBgn0045063
fdl	1133.55	0nM_R2	FBgn0045063
fdl	1347.91	200nM_R3	FBgn0045063
fdl	1231.86	0nM_R1	FBgn0045063
fdl	1441.7	200nM_R1	FBgn0045063
fdl	1217.9	0nM_R3	FBgn0045063
fdl	1430.46	2000nM_R2	FBgn0045063
fdl	1460.76	2000nM_R1	FBgn0045063
fdl	1136.35	20nM_R2	FBgn0045063
fdl	1320.83	200nM_R2	FBgn0045063
firl	229.093	0nM_R1	FBgn0032405
firl	93.2568	2000nM_R2	FBgn0032405
firl	97.366	200nM_R3	FBgn0032405
firl	217.572	20nM_R1	FBgn0032405
firl	102.081	200nM_R1	FBgn0032405
firl	257.365	0nM_R3	FBgn0032405
firl	133.667	2000nM_R3	FBgn0032405
firl	288.154	20nM_R3	FBgn0032405
firl	238.641	0nM_R2	FBgn0032405
firl	49.2514	200nM_R2	FBgn0032405
firl	81.0868	2000nM_R1	FBgn0032405
firl	299.634	20nM_R2	FBgn0032405
fog	214.965	2000nM_R2	FBgn0000719
fog	185.604	200nM_R3	FBgn0000719
fog	149.866	0nM_R3	FBgn0000719
fog	154.9	20nM_R3	FBgn0000719
fog	229.84	200nM_R2	FBgn0000719
fog	159.428	20nM_R2	FBgn0000719
fog	262.078	2000nM_R3	FBgn0000719
fog	158.401	0nM_R1	FBgn0000719
fog	249.819	2000nM_R1	FBgn0000719
fog	133.241	20nM_R1	FBgn0000719
fog	164.901	200nM_R1	FBgn0000719
fog	161.935	0nM_R2	FBgn0000719
Fpps	1846.89	200nM_R1	FBgn0025373
Fpps	1732.42	2000nM_R3	FBgn0025373
Fpps	1769.24	20nM_R1	FBgn0025373
Fpps	1625.3	200nM_R2	FBgn0025373
Fpps	2168.59	20nM_R3	FBgn0025373
Fpps	1808.23	2000nM_R2	FBgn0025373
Fpps	1797.24	20nM_R2	FBgn0025373
Fpps	1549.97	0nM_R1	FBgn0025373
Fpps	1910.31	2000nM_R1	FBgn0025373
Fpps	1412.67	0nM_R2	FBgn0025373
Fpps	1442.38	0nM_R3	FBgn0025373
Fpps	1925.01	200nM_R3	FBgn0025373
Gcn5	969.603	200nM_R3	FBgn0020388
Gcn5	1081.32	0nM_R1	FBgn0020388
Gcn5	836.15	2000nM_R2	FBgn0020388
Gcn5	1337.41	0nM_R3	FBgn0020388
Gcn5	1096.29	20nM_R1	FBgn0020388
Gcn5	1144.2	0nM_R2	FBgn0020388
Gcn5	699.876	2000nM_R3	FBgn0020388
Gcn5	964.276	200nM_R1	FBgn0020388
Gcn5	896.725	2000nM_R1	FBgn0020388
Gcn5	934.132	20nM_R3	FBgn0020388
Gcn5	1108.9	200nM_R2	FBgn0020388
Gcn5	944.696	20nM_R2	FBgn0020388
GEFmeso	1169.53	20nM_R3	FBgn0050115
GEFmeso	1423.81	200nM_R2	FBgn0050115
GEFmeso	1963.37	2000nM_R1	FBgn0050115
GEFmeso	1251.5	0nM_R1	FBgn0050115
GEFmeso	1119.9	20nM_R1	FBgn0050115
GEFmeso	1655.29	200nM_R1	FBgn0050115
GEFmeso	1380.37	200nM_R3	FBgn0050115
GEFmeso	1468.07	0nM_R2	FBgn0050115
GEFmeso	2503.63	2000nM_R3	FBgn0050115
GEFmeso	1691.27	2000nM_R2	FBgn0050115
GEFmeso	1037.05	0nM_R3	FBgn0050115
GEFmeso	1344.4	20nM_R2	FBgn0050115
GlcT	340.693	20nM_R1	FBgn0067102
GlcT	398.903	200nM_R1	FBgn0067102
GlcT	411.921	200nM_R2	FBgn0067102
GlcT	497.897	2000nM_R2	FBgn0067102
GlcT	572.967	2000nM_R3	FBgn0067102
GlcT	383.529	20nM_R3	FBgn0067102
GlcT	469.23	2000nM_R1	FBgn0067102
GlcT	360.126	20nM_R2	FBgn0067102
GlcT	386.727	0nM_R2	FBgn0067102
GlcT	411.777	200nM_R3	FBgn0067102
GlcT	396.657	0nM_R1	FBgn0067102
GlcT	309.218	0nM_R3	FBgn0067102
Gnpnat	1501.65	20nM_R3	FBgn0039690
Gnpnat	1100.91	200nM_R1	FBgn0039690
Gnpnat	1045.31	2000nM_R3	FBgn0039690
Gnpnat	1143.52	20nM_R1	FBgn0039690
Gnpnat	1033.5	200nM_R3	FBgn0039690
Gnpnat	1331.35	0nM_R1	FBgn0039690
Gnpnat	1379.15	0nM_R3	FBgn0039690
Gnpnat	1394.56	0nM_R2	FBgn0039690
Gnpnat	1006.86	2000nM_R2	FBgn0039690
Gnpnat	1476.12	20nM_R2	FBgn0039690
Gnpnat	862.646	200nM_R2	FBgn0039690
Gnpnat	908.053	2000nM_R1	FBgn0039690
jumu	5271.25	0nM_R3	FBgn0015396
jumu	5301.76	20nM_R3	FBgn0015396
jumu	2995.5	2000nM_R3	FBgn0015396
jumu	5715.89	20nM_R1	FBgn0015396
jumu	3235.67	200nM_R2	FBgn0015396
jumu	3822.63	200nM_R3	FBgn0015396
jumu	2913.76	2000nM_R1	FBgn0015396
jumu	2707.61	2000nM_R2	FBgn0015396
jumu	5477.28	0nM_R1	FBgn0015396
jumu	5190.45	0nM_R2	FBgn0015396
jumu	4023.58	200nM_R1	FBgn0015396
jumu	5312	20nM_R2	FBgn0015396
kek1	7772.77	200nM_R2	FBgn0015399
kek1	7063.81	2000nM_R2	FBgn0015399
kek1	6199.9	0nM_R1	FBgn0015399
kek1	6292.71	20nM_R3	FBgn0015399
kek1	7144.23	200nM_R3	FBgn0015399
kek1	6070.53	0nM_R3	FBgn0015399
kek1	6029.6	20nM_R1	FBgn0015399
kek1	6591.32	200nM_R1	FBgn0015399
kek1	8356.71	2000nM_R1	FBgn0015399
kek1	8283.62	2000nM_R3	FBgn0015399
kek1	6305.88	0nM_R2	FBgn0015399
kek1	6166.81	20nM_R2	FBgn0015399
Kr-h1	518.404	0nM_R1	FBgn0266450
Kr-h1	452.128	0nM_R3	FBgn0266450
Kr-h1	713.432	20nM_R1	FBgn0266450
Kr-h1	292.116	2000nM_R3	FBgn0266450
Kr-h1	346.252	200nM_R2	FBgn0266450
Kr-h1	376.279	200nM_R3	FBgn0266450
Kr-h1	548.098	200nM_R1	FBgn0266450
Kr-h1	384.566	2000nM_R1	FBgn0266450
Kr-h1	538.776	20nM_R2	FBgn0266450
Kr-h1	308.222	2000nM_R2	FBgn0266450
Kr-h1	417.622	0nM_R2	FBgn0266450
Kr-h1	440.348	20nM_R3	FBgn0266450
LBR	1056.57	2000nM_R3	FBgn0034657
LBR	1202.85	2000nM_R2	FBgn0034657
LBR	1426.94	20nM_R2	FBgn0034657
LBR	1612.89	200nM_R1	FBgn0034657
LBR	1413.04	20nM_R3	FBgn0034657
LBR	1541.03	0nM_R3	FBgn0034657
LBR	1775.99	20nM_R1	FBgn0034657
LBR	1472.66	200nM_R3	FBgn0034657
LBR	1489.76	0nM_R1	FBgn0034657
LBR	1434.26	200nM_R2	FBgn0034657
LBR	1321.05	0nM_R2	FBgn0034657
LBR	1247.9	2000nM_R1	FBgn0034657
lncRNA:Hsromega	486.871	0nM_R2	FBgn0001234
lncRNA:Hsromega	266.982	200nM_R1	FBgn0001234
lncRNA:Hsromega	256.974	2000nM_R1	FBgn0001234
lncRNA:Hsromega	371.624	200nM_R2	FBgn0001234
lncRNA:Hsromega	215.963	20nM_R2	FBgn0001234
lncRNA:Hsromega	632.347	0nM_R3	FBgn0001234
lncRNA:Hsromega	320.454	20nM_R1	FBgn0001234
lncRNA:Hsromega	284.512	2000nM_R2	FBgn0001234
lncRNA:Hsromega	261.097	20nM_R3	FBgn0001234
lncRNA:Hsromega	226.784	2000nM_R3	FBgn0001234
lncRNA:Hsromega	585.168	0nM_R1	FBgn0001234
lncRNA:Hsromega	289.055	200nM_R3	FBgn0001234
mdy	2495.98	20nM_R3	FBgn0004797
mdy	2020.61	2000nM_R1	FBgn0004797
mdy	2314.89	200nM_R1	FBgn0004797
mdy	1681.14	0nM_R2	FBgn0004797
mdy	1825.29	200nM_R2	FBgn0004797
mdy	1577.47	0nM_R1	FBgn0004797
mdy	2501.23	20nM_R1	FBgn0004797
mdy	2267.04	20nM_R2	FBgn0004797
mdy	2213.05	200nM_R3	FBgn0004797
mdy	2210.77	2000nM_R3	FBgn0004797
mdy	1971.04	2000nM_R2	FBgn0004797
mdy	1768.04	0nM_R3	FBgn0004797
mol	383.566	0nM_R1	FBgn0086711
mol	259.643	200nM_R3	FBgn0086711
mol	367.493	200nM_R1	FBgn0086711
mol	257.57	2000nM_R1	FBgn0086711
mol	580.046	20nM_R2	FBgn0086711
mol	662.889	20nM_R3	FBgn0086711
mol	256.061	2000nM_R2	FBgn0086711
mol	551.518	20nM_R1	FBgn0086711
mol	390.791	0nM_R3	FBgn0086711
mol	470.89	0nM_R2	FBgn0086711
mol	441.553	2000nM_R3	FBgn0086711
mol	189.543	200nM_R2	FBgn0086711
mRpL15	563.456	20nM_R3	FBgn0036990
mRpL15	414.123	2000nM_R2	FBgn0036990
mRpL15	453.361	200nM_R3	FBgn0036990
mRpL15	482.368	20nM_R1	FBgn0036990
mRpL15	389.738	2000nM_R3	FBgn0036990
mRpL15	394.106	2000nM_R1	FBgn0036990
mRpL15	422.368	200nM_R2	FBgn0036990
mRpL15	480.44	0nM_R1	FBgn0036990
mRpL15	509.943	20nM_R2	FBgn0036990
mRpL15	537.495	0nM_R3	FBgn0036990
mRpL15	383.198	200nM_R1	FBgn0036990
mRpL15	518.831	0nM_R2	FBgn0036990
msi	2900.68	200nM_R1	FBgn0011666
msi	2632.94	2000nM_R1	FBgn0011666
msi	1999	0nM_R1	FBgn0011666
msi	2796.38	20nM_R1	FBgn0011666
msi	2567.68	20nM_R3	FBgn0011666
msi	2546.73	200nM_R3	FBgn0011666
msi	2885.86	2000nM_R3	FBgn0011666
msi	1830.29	0nM_R2	FBgn0011666
msi	2056.62	200nM_R2	FBgn0011666
msi	1773.73	0nM_R3	FBgn0011666
msi	2039	2000nM_R2	FBgn0011666
msi	2508.45	20nM_R2	FBgn0011666
Msp300	5938.4	2000nM_R2	FBgn0261836
Msp300	7114.59	200nM_R2	FBgn0261836
Msp300	8751.79	200nM_R3	FBgn0261836
Msp300	11821.7	0nM_R3	FBgn0261836
Msp300	15209.1	0nM_R1	FBgn0261836
Msp300	9632.04	2000nM_R1	FBgn0261836
Msp300	12996	20nM_R3	FBgn0261836
Msp300	9367.97	2000nM_R3	FBgn0261836
Msp300	10486.1	200nM_R1	FBgn0261836
Msp300	13318.1	0nM_R2	FBgn0261836
Msp300	14236.6	20nM_R2	FBgn0261836
Msp300	13970.1	20nM_R1	FBgn0261836
Msr-110	13088.9	200nM_R2	FBgn0015766
Msr-110	15453.8	2000nM_R2	FBgn0015766
Msr-110	13925.4	200nM_R3	FBgn0015766
Msr-110	13371.4	20nM_R3	FBgn0015766
Msr-110	14476.4	2000nM_R1	FBgn0015766
Msr-110	17473	0nM_R3	FBgn0015766
Msr-110	15960.6	0nM_R1	FBgn0015766
Msr-110	13960	20nM_R1	FBgn0015766
Msr-110	12865.6	20nM_R2	FBgn0015766
Msr-110	13671.6	2000nM_R3	FBgn0015766
Msr-110	13601.9	200nM_R1	FBgn0015766
Msr-110	15844.1	0nM_R2	FBgn0015766
Myc	2841.63	20nM_R3	FBgn0262656
Myc	2361.45	2000nM_R2	FBgn0262656
Myc	1809.18	0nM_R1	FBgn0262656
Myc	2495.41	200nM_R2	FBgn0262656
Myc	2854.04	200nM_R3	FBgn0262656
Myc	3337.78	20nM_R1	FBgn0262656
Myc	3236.76	200nM_R1	FBgn0262656
Myc	3105.74	2000nM_R1	FBgn0262656
Myc	1563.16	0nM_R3	FBgn0262656
Myc	1904.87	0nM_R2	FBgn0262656
Myc	3057.96	20nM_R2	FBgn0262656
Myc	3072.85	2000nM_R3	FBgn0262656
Myo10A	6301.5	20nM_R3	FBgn0263705
Myo10A	7408.38	2000nM_R2	FBgn0263705
Myo10A	6380.3	200nM_R2	FBgn0263705
Myo10A	6961.67	200nM_R3	FBgn0263705
Myo10A	6324.11	0nM_R3	FBgn0263705
Myo10A	7554.82	0nM_R1	FBgn0263705
Myo10A	6770.6	20nM_R2	FBgn0263705
Myo10A	7990	2000nM_R3	FBgn0263705
Myo10A	8928.19	200nM_R1	FBgn0263705
Myo10A	9278.48	2000nM_R1	FBgn0263705
Myo10A	7286.12	20nM_R1	FBgn0263705
Myo10A	6643.6	0nM_R2	FBgn0263705
net	201.719	0nM_R3	FBgn0002931
net	275.87	200nM_R3	FBgn0002931
net	246.308	2000nM_R3	FBgn0002931
net	274.614	200nM_R2	FBgn0002931
net	218.126	2000nM_R2	FBgn0002931
net	391.291	20nM_R1	FBgn0002931
net	246.838	2000nM_R1	FBgn0002931
net	353.342	20nM_R2	FBgn0002931
net	219.929	0nM_R1	FBgn0002931
net	241.837	0nM_R2	FBgn0002931
net	281.116	200nM_R1	FBgn0002931
net	349.031	20nM_R3	FBgn0002931
nord	1426.52	0nM_R2	FBgn0050418
nord	1523.32	0nM_R3	FBgn0050418
nord	1908.85	20nM_R3	FBgn0050418
nord	2074.52	20nM_R1	FBgn0050418
nord	1982.45	2000nM_R1	FBgn0050418
nord	1344.45	0nM_R1	FBgn0050418
nord	1842.81	2000nM_R3	FBgn0050418
nord	1852.49	2000nM_R2	FBgn0050418
nord	1965.58	200nM_R3	FBgn0050418
nord	1893.35	20nM_R2	FBgn0050418
nord	1785.64	200nM_R1	FBgn0050418
nord	1611.87	200nM_R2	FBgn0050418
nyo	871.861	0nM_R1	FBgn0039852
nyo	764.352	20nM_R3	FBgn0039852
nyo	625.344	200nM_R2	FBgn0039852
nyo	570.085	200nM_R1	FBgn0039852
nyo	512.122	2000nM_R2	FBgn0039852
nyo	790.434	0nM_R3	FBgn0039852
nyo	482.773	200nM_R3	FBgn0039852
nyo	917.511	20nM_R1	FBgn0039852
nyo	646.675	0nM_R2	FBgn0039852
nyo	536.922	2000nM_R3	FBgn0039852
nyo	533.027	2000nM_R1	FBgn0039852
nyo	783.006	20nM_R2	FBgn0039852
Paics	1664.1	200nM_R2	FBgn0020513
Paics	2176.54	0nM_R3	FBgn0020513
Paics	1774.65	200nM_R1	FBgn0020513
Paics	2321.46	20nM_R3	FBgn0020513
Paics	1747.44	2000nM_R3	FBgn0020513
Paics	2209.56	0nM_R2	FBgn0020513
Paics	1683.36	2000nM_R2	FBgn0020513
Paics	2122.05	0nM_R1	FBgn0020513
Paics	1940.22	200nM_R3	FBgn0020513
Paics	1944.65	20nM_R1	FBgn0020513
Paics	1559.73	2000nM_R1	FBgn0020513
Paics	2255.17	20nM_R2	FBgn0020513
pdgy	1931.25	200nM_R2	FBgn0027601
pdgy	1661.25	0nM_R1	FBgn0027601
pdgy	2105.72	0nM_R3	FBgn0027601
pdgy	2699.66	200nM_R1	FBgn0027601
pdgy	2529.12	20nM_R3	FBgn0027601
pdgy	2696.84	200nM_R3	FBgn0027601
pdgy	2297.12	2000nM_R3	FBgn0027601
pdgy	1756.78	0nM_R2	FBgn0027601
pdgy	2363.03	2000nM_R2	FBgn0027601
pdgy	2690.13	20nM_R1	FBgn0027601
pdgy	2149.99	2000nM_R1	FBgn0027601
pdgy	2499.97	20nM_R2	FBgn0027601
pigs	1870.48	0nM_R3	FBgn0029881
pigs	3810.26	20nM_R3	FBgn0029881
pigs	1824.04	2000nM_R2	FBgn0029881
pigs	2250.05	0nM_R2	FBgn0029881
pigs	2234.63	0nM_R1	FBgn0029881
pigs	1717.83	200nM_R2	FBgn0029881
pigs	2715.09	200nM_R3	FBgn0029881
pigs	2469.84	2000nM_R3	FBgn0029881
pigs	3129.97	200nM_R1	FBgn0029881
pigs	4145.13	20nM_R2	FBgn0029881
pigs	3872.44	20nM_R1	FBgn0029881
pigs	2284.14	2000nM_R1	FBgn0029881
pio	7086.79	0nM_R2	FBgn0020521
pio	6690.44	20nM_R3	FBgn0020521
pio	13212.4	2000nM_R2	FBgn0020521
pio	12913.7	2000nM_R1	FBgn0020521
pio	10162.6	200nM_R1	FBgn0020521
pio	6856.54	0nM_R3	FBgn0020521
pio	12497.1	2000nM_R3	FBgn0020521
pio	6716.04	20nM_R1	FBgn0020521
pio	11339.8	200nM_R2	FBgn0020521
pio	6651.54	0nM_R1	FBgn0020521
pio	6601	20nM_R2	FBgn0020521
pio	10201.1	200nM_R3	FBgn0020521
pnt	941.205	200nM_R3	FBgn0003118
pnt	1031.54	20nM_R3	FBgn0003118
pnt	867.124	200nM_R2	FBgn0003118
pnt	1027.56	0nM_R3	FBgn0003118
pnt	1176.88	0nM_R1	FBgn0003118
pnt	1169.7	20nM_R2	FBgn0003118
pnt	837.731	2000nM_R2	FBgn0003118
pnt	707.385	2000nM_R3	FBgn0003118
pnt	1168.44	200nM_R1	FBgn0003118
pnt	1104.72	20nM_R1	FBgn0003118
pnt	933.257	0nM_R2	FBgn0003118
pnt	901.495	2000nM_R1	FBgn0003118
Rbfox1	3779.67	20nM_R1	FBgn0052062
Rbfox1	3049.79	200nM_R3	FBgn0052062
Rbfox1	2525.84	2000nM_R2	FBgn0052062
Rbfox1	2958.48	2000nM_R1	FBgn0052062
Rbfox1	3471.59	0nM_R3	FBgn0052062
Rbfox1	3438.55	2000nM_R3	FBgn0052062
Rbfox1	3038.42	0nM_R1	FBgn0052062
Rbfox1	3990.79	20nM_R2	FBgn0052062
Rbfox1	4132.91	20nM_R3	FBgn0052062
Rbfox1	3195.37	200nM_R2	FBgn0052062
Rbfox1	3162.95	200nM_R1	FBgn0052062
Rbfox1	3456.04	0nM_R2	FBgn0052062
RhoGEF3	1317.85	200nM_R2	FBgn0264707
RhoGEF3	2375.22	2000nM_R3	FBgn0264707
RhoGEF3	1309.37	200nM_R3	FBgn0264707
RhoGEF3	1435.04	0nM_R2	FBgn0264707
RhoGEF3	1321.72	20nM_R3	FBgn0264707
RhoGEF3	1417.76	0nM_R1	FBgn0264707
RhoGEF3	1258.2	20nM_R1	FBgn0264707
RhoGEF3	1255.64	20nM_R2	FBgn0264707
RhoGEF3	1485.79	2000nM_R2	FBgn0264707
RhoGEF3	1101.55	0nM_R3	FBgn0264707
RhoGEF3	1493.53	200nM_R1	FBgn0264707
RhoGEF3	1847.11	2000nM_R1	FBgn0264707
SC35	2297.62	200nM_R1	FBgn0265298
SC35	2631.1	20nM_R1	FBgn0265298
SC35	2759.57	200nM_R2	FBgn0265298
SC35	2071.84	2000nM_R3	FBgn0265298
SC35	2155.97	2000nM_R2	FBgn0265298
SC35	1829.22	2000nM_R1	FBgn0265298
SC35	2199.2	20nM_R2	FBgn0265298
SC35	2592.71	20nM_R3	FBgn0265298
SC35	2646.36	0nM_R2	FBgn0265298
SC35	2448.02	0nM_R1	FBgn0265298
SC35	2501.09	200nM_R3	FBgn0265298
SC35	3074.47	0nM_R3	FBgn0265298
sca	1124.21	20nM_R3	FBgn0003326
sca	1275.24	0nM_R2	FBgn0003326
sca	1058.33	20nM_R2	FBgn0003326
sca	1530.04	2000nM_R2	FBgn0003326
sca	1579.6	0nM_R3	FBgn0003326
sca	1403.36	0nM_R1	FBgn0003326
sca	1523.81	200nM_R2	FBgn0003326
sca	1399.64	200nM_R3	FBgn0003326
sca	1377.31	200nM_R1	FBgn0003326
sca	1574.04	2000nM_R1	FBgn0003326
sca	1459.83	2000nM_R3	FBgn0003326
sca	1138.46	20nM_R1	FBgn0003326
shg	7703.42	20nM_R2	FBgn0003391
shg	7139.58	20nM_R3	FBgn0003391
shg	8506.92	2000nM_R2	FBgn0003391
shg	7969.78	200nM_R2	FBgn0003391
shg	9132.28	0nM_R1	FBgn0003391
shg	7441.46	0nM_R3	FBgn0003391
shg	11163.7	2000nM_R1	FBgn0003391
shg	7555.55	0nM_R2	FBgn0003391
shg	8104.71	200nM_R3	FBgn0003391
shg	8982.84	20nM_R1	FBgn0003391
shg	10611.8	200nM_R1	FBgn0003391
shg	8707.9	2000nM_R3	FBgn0003391
sick	1366.17	200nM_R3	FBgn0263873
sick	1271.14	0nM_R1	FBgn0263873
sick	1582.2	2000nM_R2	FBgn0263873
sick	2344.43	2000nM_R3	FBgn0263873
sick	1090.8	0nM_R3	FBgn0263873
sick	2002.73	2000nM_R1	FBgn0263873
sick	1219.41	20nM_R1	FBgn0263873
sick	1722.82	200nM_R1	FBgn0263873
sick	1214.93	20nM_R2	FBgn0263873
sick	1199.29	20nM_R3	FBgn0263873
sick	1234.27	200nM_R2	FBgn0263873
sick	1308.26	0nM_R2	FBgn0263873
sls	3270.31	2000nM_R2	FBgn0086906
sls	2977.47	200nM_R2	FBgn0086906
sls	6009.36	20nM_R1	FBgn0086906
sls	3543.67	0nM_R3	FBgn0086906
sls	3992.01	200nM_R3	FBgn0086906
sls	4863.44	20nM_R3	FBgn0086906
sls	4691.11	2000nM_R1	FBgn0086906
sls	3551.92	0nM_R2	FBgn0086906
sls	4043.06	2000nM_R3	FBgn0086906
sls	4258.5	0nM_R1	FBgn0086906
sls	5148.62	20nM_R2	FBgn0086906
sls	4967.44	200nM_R1	FBgn0086906
smash	3552.54	20nM_R3	FBgn0263346
smash	4488.97	2000nM_R2	FBgn0263346
smash	3915.21	0nM_R2	FBgn0263346
smash	3505.81	200nM_R2	FBgn0263346
smash	3796.87	20nM_R2	FBgn0263346
smash	4081.77	0nM_R1	FBgn0263346
smash	4926.6	200nM_R1	FBgn0263346
smash	3270.5	0nM_R3	FBgn0263346
smash	3913.91	200nM_R3	FBgn0263346
smash	3697.03	20nM_R1	FBgn0263346
smash	5710.06	2000nM_R1	FBgn0263346
smash	5694.38	2000nM_R3	FBgn0263346
Src42A	3966.98	200nM_R2	FBgn0264959
Src42A	4715.29	0nM_R2	FBgn0264959
Src42A	4059.86	20nM_R3	FBgn0264959
Src42A	4304.21	20nM_R1	FBgn0264959
Src42A	4656.48	200nM_R1	FBgn0264959
Src42A	4125.43	2000nM_R2	FBgn0264959
Src42A	4237.84	20nM_R2	FBgn0264959
Src42A	4196.25	2000nM_R3	FBgn0264959
Src42A	5089.78	0nM_R1	FBgn0264959
Src42A	4481.24	2000nM_R1	FBgn0264959
Src42A	4748.3	0nM_R3	FBgn0264959
Src42A	4009.25	200nM_R3	FBgn0264959
stumps	1478.05	2000nM_R1	FBgn0020299
stumps	1951.46	20nM_R3	FBgn0020299
stumps	2113.31	20nM_R1	FBgn0020299
stumps	1801.32	0nM_R1	FBgn0020299
stumps	1667.29	0nM_R2	FBgn0020299
stumps	1627.02	200nM_R1	FBgn0020299
stumps	1356.02	200nM_R3	FBgn0020299
stumps	1443.22	200nM_R2	FBgn0020299
stumps	1347.94	2000nM_R3	FBgn0020299
stumps	1970.39	0nM_R3	FBgn0020299
stumps	1171.24	2000nM_R2	FBgn0020299
stumps	2053.91	20nM_R2	FBgn0020299
tud	9041.73	0nM_R2	FBgn0003891
tud	10883.6	20nM_R1	FBgn0003891
tud	8016.22	20nM_R3	FBgn0003891
tud	9215.73	20nM_R2	FBgn0003891
tud	9940.46	200nM_R3	FBgn0003891
tud	11360.9	200nM_R1	FBgn0003891
tud	13052.6	2000nM_R1	FBgn0003891
tud	10367.3	2000nM_R2	FBgn0003891
tud	10815	2000nM_R3	FBgn0003891
tud	10336.7	0nM_R1	FBgn0003891
tud	8794.69	0nM_R3	FBgn0003891
tud	10127.9	200nM_R2	FBgn0003891
twi	489.991	200nM_R1	FBgn0003900
twi	389.336	2000nM_R1	FBgn0003900
twi	479.131	0nM_R1	FBgn0003900
twi	578.504	20nM_R1	FBgn0003900
twi	504.982	0nM_R2	FBgn0003900
twi	575.631	20nM_R3	FBgn0003900
twi	459.575	2000nM_R3	FBgn0003900
twi	411.921	200nM_R2	FBgn0003900
twi	414.82	200nM_R3	FBgn0003900
twi	634.877	0nM_R3	FBgn0003900
twi	387.253	2000nM_R2	FBgn0003900
twi	629.797	20nM_R2	FBgn0003900
Ubi-p5E	1704.4	200nM_R2	FBgn0086558
Ubi-p5E	1311.49	0nM_R3	FBgn0086558
Ubi-p5E	983.134	0nM_R1	FBgn0086558
Ubi-p5E	1056.56	20nM_R3	FBgn0086558
Ubi-p5E	1453.39	200nM_R3	FBgn0086558
Ubi-p5E	1073.09	2000nM_R3	FBgn0086558
Ubi-p5E	1837.46	200nM_R1	FBgn0086558
Ubi-p5E	1531.62	2000nM_R2	FBgn0086558
Ubi-p5E	1095.64	20nM_R2	FBgn0086558
Ubi-p5E	1232.91	20nM_R1	FBgn0086558
Ubi-p5E	1241.94	2000nM_R1	FBgn0086558
Ubi-p5E	1150.59	0nM_R2	FBgn0086558
Unc-76	853.639	20nM_R3	FBgn0040395
Unc-76	1287.11	2000nM_R3	FBgn0040395
Unc-76	1171.24	2000nM_R2	FBgn0040395
Unc-76	691.506	20nM_R1	FBgn0040395
Unc-76	946.224	200nM_R2	FBgn0040395
Unc-76	1219.88	2000nM_R1	FBgn0040395
Unc-76	780.949	0nM_R3	FBgn0040395
Unc-76	848.297	0nM_R1	FBgn0040395
Unc-76	862.155	20nM_R2	FBgn0040395
Unc-76	937.148	200nM_R3	FBgn0040395
Unc-76	1028.67	200nM_R1	FBgn0040395
Unc-76	829.917	0nM_R2	FBgn0040395
WRNexo	806.751	20nM_R2	FBgn0038608
WRNexo	882.048	200nM_R2	FBgn0038608
WRNexo	726.204	2000nM_R1	FBgn0038608
WRNexo	815.083	20nM_R3	FBgn0038608
WRNexo	771.345	2000nM_R2	FBgn0038608
WRNexo	999.109	0nM_R3	FBgn0038608
WRNexo	844.987	20nM_R1	FBgn0038608
WRNexo	908.754	0nM_R2	FBgn0038608
WRNexo	913.752	0nM_R1	FBgn0038608
WRNexo	915.849	200nM_R3	FBgn0038608
WRNexo	841.779	200nM_R1	FBgn0038608
WRNexo	660.827	2000nM_R3	FBgn0038608
zormin	4346.07	200nM_R2	FBgn0052311
zormin	5876.45	200nM_R3	FBgn0052311
zormin	4990.03	2000nM_R2	FBgn0052311
zormin	5610.82	0nM_R3	FBgn0052311
zormin	6537.65	0nM_R1	FBgn0052311
zormin	6139.16	20nM_R3	FBgn0052311
zormin	5228.79	2000nM_R3	FBgn0052311
zormin	7676.52	200nM_R1	FBgn0052311
zormin	9411.23	20nM_R1	FBgn0052311
zormin	5281	0nM_R2	FBgn0052311
zormin	7143.39	2000nM_R1	FBgn0052311
zormin	7016.53	20nM_R2	FBgn0052311
