# Supplementary material for: The Drosophila ecdysone receptor promotes or suppresses proliferation according to ligand level
Source: Dev Cell. Author manuscript; Available in PMC 2024 Feb 21. (PMC7615657; doi:10.1016/j.devcel.2023.08.032)
Supplement: Table S2 [file EMS193946-supplement-Table_S2.xlsx]

## Sheet: Sheet1
Fly Genotypes
Fig. 1:	B-C	phm-gal4 UAS-GFP/+
		UAS-Octb3RRNAi/+; phm-gal4/+
	D-E	EcR-GFPcKO/EcRKO
		EcR-GFPcKO/EcRKO; pdm2-Gal4 UAS-Flp/+;
	F-G	EcRKO LexOP-Flp/ EcR-GFPcKO; rotund-LexA UAS-Octb3RRNAi / phm-gal4 UAS-GFP
		EcRKO LexOP-Flp/ +; rotund-LexA UAS-Octb3RRNAi / +
Fig. 2:		10xERE-4xNG
Fig. 3:	A	E-Cad-GFP
	B	Control 0nM +/EcRKO His2AV-mRFP; pdm2-Gal4 UAS-Flp/+;
		Control 20nM +/EcRKO His2AV-mRFP; pdm2-Gal4 UAS-Flp/+;
		NoEcr 0nM: EcR-GFPcKO/EcRKO His2AV-mRFP; pdm2-Gal4 UAS-Flp/+;
Fig. 4:		W1118
Fig. 6:	B-D	2xBrkS-10xERE-NLS4xNG
		2xBrkS -10xERE*-NLS4xNG
	F-H	3GBE-10xERE-NLS4xNG
		3GBE-10xERE*-NLS4xNG
Sup. Fig. 1:	A-B	W1118
	D.	Control:W1118
		EcR-GFP: EcR-GFPcKO
	E	Control: W1118
		DEcR(pouch):EcR-GFPcKO/EcRKO; pdm2-Gal4 UAS-Flp/+;
	G-H	Vg-Gal4 UAS-Flp tub-FRT-STOP-FRT-Gal4/ UAS-EcRRNAi
		Vg-Gal4 UAS-Flp tub-FRT-STOP-FRT-Gal4/ +
Sup. Fig. 2:		E-Cad-GFP/ 10xERE-NLS4xNG
Sup. Fig. 3:		Control: EcR-GFPcKO/EcRKO
		DEcR Pouch: EcR-GFPcKO/EcRKO; pdm2-Gal4 UAS-Flp/+;
Sup. Fig. 4:	B	Br-Z1-GFP (BAC)
	C	Blimp-1-GFP (BAC)
Sup. Fig. 6:	A	2xBrkS-10xERE-NLS4xNG
	B	2xBrkS -10xERE*-NLS4xNG
	C-F	3GBE-10xERE-NLS4xNG / phm-gal4
		UAS-Octb3RRNAi 3GBE-10xERE-NLS4xNG / phm-gal4
	G	3GBE-10xERE-NLS4xNG
	H	3GBE-10xERE*-NLS4xNG
Sup. Vid. 1		10xERE-NLS4xNG
Sup. Vid .2		E-Cad-GFP
Sup. Vid. 3		E-Cad-GFP
Sup. Vid. 4	A	+/EcRKO His2AV-mRFP; pdm2-Gal4 UAS-Flp/+;
	B	+/EcRKO His2AV-mRFP; pdm2-Gal4 UAS-Flp/+;
	C	EcR-GFPcKO/EcRKO His2AV-mRFP; pdm2-Gal4 UAS-Flp/+;
